# Supplementary material for: Structural constraint at a P–P bond: phosphinophosphination of alkenes, alkynes, and carbonyls by a concerted mechanism
Source: Chem Sci. 2024 Nov 5;16(4):1716–21. doi: 10.1039/d4sc06581f (PMC11575562; doi:10.1039/d4sc06581f)
Supplement: SC-016-D4SC06581F-s002 [file SC-016-D4SC06581F-s002.cif]

# Supplementary Information (SI) for Chemical Science.
# This journal is © The Royal Society of Chemistry 2024

####################################################################### 
# 
# This file contains crystal structure data downloaded from the 
# Cambridge Structural Database (CSD) hosted by the Cambridge 
# Crystallographic Data Centre (CCDC).
# 
# Full information about CCDC data access policies and citation 
# guidelines are available at http://www.ccdc.cam.ac.uk/access/V1 
# 
# Audit and citation data items may have been added by the CCDC. 
# Please retain this information to preserve the provenance of 
# this file and to allow appropriate attribution of the data. 
# 
#######################################################################

data_ly061_a
_database_code_depnum_ccdc_archive 'CCDC 2357323'
loop_
_audit_author_name
_audit_author_address
'Manuel Schmitt  '
;University of Heidelberg
Germany
;
_audit_update_record             
;
2024-05-22 deposited with the CCDC.	2024-11-04 downloaded from the CCDC.
;
_audit_creation_method           
;FinalCif V130 by Daniel Kratzert, Freiburg 2023, 
https://dkratzert.de/finalcif.html
;
_shelx_SHELXL_version_number     2019/3
_chemical_name_systematic        ?
_chemical_name_common            ?
_chemical_formula_sum            'C66 H44 B Cl4 F20 N O P2'
_chemical_formula_moiety         'C24 B F20, C40 H40 N O P2, 2(C H2 Cl2)'
_chemical_formula_weight         1461.57
_chemical_melting_point          ?
_space_group_crystal_system      triclinic
_space_group_IT_number           2
_space_group_name_H-M_alt        'P -1'
_space_group_name_Hall           '-P 1'
_shelx_space_group_comment       
;
The symmetry employed for this shelxl refinement is uniquely defined
by the following loop, which should always be used as a source of
symmetry information in preference to the above space-group names.
They are only intended as comments.
;

loop_
_space_group_symop_operation_xyz
'x, y, z'
'-x, -y, -z'

_cell_length_a                   13.370(6)
_cell_length_b                   15.247(8)
_cell_length_c                   16.300(6)
_cell_angle_alpha                87.59(2)
_cell_angle_beta                 75.11(2)
_cell_angle_gamma                79.81(2)
_cell_volume                     3161(2)
_cell_formula_units_Z            2
_cell_measurement_temperature    120(2)
_cell_measurement_reflns_used    4868
_cell_measurement_theta_min      2.298
_cell_measurement_theta_max      25.787
_exptl_crystal_description       block
_exptl_crystal_colour            orange
_exptl_crystal_recrystallization_method 
'Single crystals suitable for X-ray diffraction were grown by gas phase diffusion of pentane into the CH2Cl2 solution at -40&#8451;'
_exptl_crystal_density_meas      ?
_exptl_crystal_density_method    ?
_exptl_crystal_density_diffrn    1.536
_exptl_crystal_F_000             1476
_exptl_crystal_size_max          0.40
_exptl_crystal_size_mid          0.24
_exptl_crystal_size_min          0.22
_exptl_absorpt_coefficient_mu    0.342
_exptl_absorpt_correction_type   multi-scan
_exptl_absorpt_correction_T_min  0.593959
_exptl_absorpt_correction_T_max  0.745263
_exptl_absorpt_process_details   
;TWINABS - Bruker AXS scaling for twinned crystals - Version 2012/1: Krause, L., 
Herbst-Irmer, R., Sheldrick G.M. & Stalke D., J. Appl. Cryst. 48 (2015) 3-10
;
_exptl_absorpt_special_details   ?
_shelx_estimated_absorpt_T_min   ?
_shelx_estimated_absorpt_T_max   ?
_exptl_transmission_factor_min   ?
_exptl_transmission_factor_max   ?
_exptl_special_details           ?
_diffrn_ambient_temperature      120(2)
_diffrn_ambient_environment      N~2~
_diffrn_radiation_type           MoK\a
_diffrn_radiation_wavelength     0.71073
_diffrn_radiation_monochromator  'mirror optics'
_diffrn_measurement_ambient_temperature_device_make 'Oxford Cryostream 800'
_diffrn_radiation_probe          x-ray
_diffrn_source                   'microfocus sealed X-ray tube'
_diffrn_source_type              'Incoatec I\ms'
_diffrn_source_voltage           50.0
_diffrn_source_current           1.4
_diffrn_detector                 CPAD
_diffrn_detector_type            'Bruker PHOTON III'
_diffrn_detector_area_resol_mean 7.41
_diffrn_measurement_device       'three-circle diffractometer'
_diffrn_measurement_device_type  'Bruker D8 VENTURE dual wavelength Mo/Cu'
_diffrn_measurement_method       '\w and \f scans'
_diffrn_measurement_specimen_support 'MiTeGen micromount'
_diffrn_reflns_number            12120
_diffrn_reflns_av_unetI/netI     0.0390
_diffrn_reflns_av_R_equivalents  0.1014
_diffrn_reflns_theta_min         1.871
_diffrn_reflns_theta_max         26.025
_diffrn_reflns_theta_full        25.242
_diffrn_reflns_limit_h_min       -15
_diffrn_reflns_limit_h_max       16
_diffrn_reflns_limit_k_min       -18
_diffrn_reflns_limit_k_max       18
_diffrn_reflns_limit_l_min       0
_diffrn_reflns_limit_l_max       19
_diffrn_measured_fraction_theta_max 0.973
_diffrn_measured_fraction_theta_full 0.996
_diffrn_reflns_Laue_measured_fraction_max 0.973
_diffrn_reflns_Laue_measured_fraction_full 0.996
_diffrn_reflns_point_group_measured_fraction_max 0.973
_diffrn_reflns_point_group_measured_fraction_full 0.996
_reflns_number_total             12120
_reflns_number_gt                10088
_reflns_threshold_expression     'I > 2\s(I)'
_reflns_Friedel_coverage         0.000
_reflns_Friedel_fraction_max     .
_reflns_Friedel_fraction_full    .
_reflns_special_details          
;
 Reflections were merged by SHELXL according to the crystal
 class for the calculation of statistics and refinement.
 
 _reflns_Friedel_fraction is defined as the number of unique
 Friedel pairs measured divided by the number that would be
 possible theoretically, ignoring centric projections and
 systematic absences.
;
_computing_data_collection       
'Bruker BIS V6.2.15/2021-03-15 and APEX4 2021.10-0'
_computing_cell_refinement       'SAINT V8.40B'
_computing_data_reduction        'SAINT V8.40B'
_computing_structure_solution    'SHELXT 2018/2 (Sheldrick, 2018)'
_computing_structure_refinement  'SHELXL-2019/2 (Sheldrick, 2019)'
_computing_molecular_graphics    ?
_computing_publication_material  ?
_refine_special_details          ?
_refine_ls_structure_factor_coef Fsqd
_refine_ls_matrix_type           full
_refine_ls_weighting_scheme      calc
_refine_ls_weighting_details     
'w=1/[\s^2^(Fo^2^)+(0.0737P)^2^+5.6160P] where P=(Fo^2^+2Fc^2^)/3'
_atom_sites_solution_primary     direct
_atom_sites_solution_secondary   ?
_atom_sites_solution_hydrogens   geom
_refine_ls_hydrogen_treatment    constr
_refine_ls_number_reflns         12120
_refine_ls_number_parameters     890
_refine_ls_number_restraints     71
_refine_ls_R_factor_all          0.0714
_refine_ls_R_factor_gt           0.0590
_refine_ls_wR_factor_ref         0.1614
_refine_ls_wR_factor_gt          0.1533
_refine_ls_goodness_of_fit_ref   1.023
_refine_ls_restrained_S_all      1.027
_refine_ls_shift/su_max          0.003
_refine_ls_shift/su_mean         0.000
_refine_diff_density_max         0.835
_refine_diff_density_min         -0.699
_refine_diff_density_rms         0.071
_refine_ls_extinction_method     none
_refine_ls_extinction_coef       .

loop_
_atom_type_symbol
_atom_type_description
_atom_type_scat_dispersion_real
_atom_type_scat_dispersion_imag
_atom_type_scat_source
C C 0.0033 0.0016 'International Tables Vol C Tables 4.2.6.8 and 6.1.1.4'
N N 0.0061 0.0033 'International Tables Vol C Tables 4.2.6.8 and 6.1.1.4'
O O 0.0106 0.0060 'International Tables Vol C Tables 4.2.6.8 and 6.1.1.4'
P P 0.1023 0.0942 'International Tables Vol C Tables 4.2.6.8 and 6.1.1.4'
Cl Cl 0.1484 0.1585 'International Tables Vol C Tables 4.2.6.8 and 6.1.1.4'
B B 0.0013 0.0007 'International Tables Vol C Tables 4.2.6.8 and 6.1.1.4'
F F 0.0171 0.0103 'International Tables Vol C Tables 4.2.6.8 and 6.1.1.4'
H H 0.0000 0.0000 'International Tables Vol C Tables 4.2.6.8 and 6.1.1.4'

_geom_special_details            
;
 All esds (except the esd in the dihedral angle between two l.s. planes)
 are estimated using the full covariance matrix.  The cell esds are taken
 into account individually in the estimation of esds in distances, angles
 and torsion angles; correlations between esds in cell parameters are only
 used when they are defined by crystal symmetry.  An approximate (isotropic)
 treatment of cell esds is used for estimating esds involving l.s. planes.
;

loop_
_atom_site_label
_atom_site_type_symbol
_atom_site_fract_x
_atom_site_fract_y
_atom_site_fract_z
_atom_site_U_iso_or_equiv
_atom_site_adp_type
_atom_site_occupancy
_atom_site_site_symmetry_order
_atom_site_calc_flag
_atom_site_refinement_flags_posn
_atom_site_refinement_flags_adp
_atom_site_refinement_flags_occupancy
_atom_site_disorder_assembly
_atom_site_disorder_group
P1 P 0.31458(5) 0.32480(5) 0.45868(4) 0.02149(16) Uani 1 1 d . . . . .
P2 P 0.12035(6) 0.51086(5) 0.51199(4) 0.02751(17) Uani 1 1 d . . . . .
F1 F 0.87407(13) -0.05261(11) 0.67901(11) 0.0307(4) Uani 1 1 d . . . . .
F2 F 1.07602(14) -0.07696(12) 0.59317(11) 0.0362(4) Uani 1 1 d . . . . .
F3 F 1.20145(14) 0.03612(13) 0.61674(13) 0.0438(5) Uani 1 1 d . . . . .
F4 F 1.11817(15) 0.17897(13) 0.72234(13) 0.0427(5) Uani 1 1 d . . . . .
F5 F 0.91575(14) 0.21369(11) 0.79730(11) 0.0344(4) Uani 1 1 d . . . . .
F6 F 0.82986(15) 0.11006(12) 0.93204(11) 0.0382(4) Uani 1 1 d . . . . .
F7 F 0.75986(18) 0.23225(15) 1.05576(12) 0.0506(5) Uani 1 1 d . . . . .
F8 F 0.59378(19) 0.36490(14) 1.05267(12) 0.0523(5) Uani 1 1 d . . . . .
F9 F 0.50134(17) 0.37197(14) 0.92175(13) 0.0483(5) Uani 1 1 d . . . . .
F10 F 0.57242(14) 0.25489(12) 0.79616(11) 0.0367(4) Uani 1 1 d . . . . .
F11 F 0.76764(14) 0.25287(11) 0.68028(11) 0.0322(4) Uani 1 1 d . . . . .
F12 F 0.73389(17) 0.27861(12) 0.52627(11) 0.0438(5) Uani 1 1 d . . . . .
F13 F 0.66492(16) 0.15244(13) 0.45262(11) 0.0429(5) Uani 1 1 d . . . . .
F14 F 0.62484(15) 0.00042(13) 0.53970(11) 0.0382(4) Uani 1 1 d . . . . .
F15 F 0.65835(14) -0.02843(11) 0.69104(10) 0.0323(4) Uani 1 1 d . . . . .
F16 F 0.87860(15) -0.06925(12) 0.85312(11) 0.0380(4) Uani 1 1 d . . . . .
F17 F 0.7968(2) -0.19724(13) 0.94619(13) 0.0542(6) Uani 1 1 d . . . . .
F18 F 0.5855(2) -0.19472(15) 0.98847(13) 0.0637(7) Uani 1 1 d . . . . .
F19 F 0.45771(17) -0.05737(15) 0.93476(13) 0.0547(6) Uani 1 1 d . . . . .
F20 F 0.53773(14) 0.07303(13) 0.84043(12) 0.0384(4) Uani 1 1 d . . . . .
O1 O 0.08475(17) 0.58083(13) 0.59298(12) 0.0312(5) Uani 1 1 d . . . . .
N1 N 0.12727(19) 0.41890(16) 0.57608(14) 0.0255(5) Uani 1 1 d . . . . .
C1 C 0.1854(2) 0.29777(19) 0.47799(16) 0.0234(5) Uani 1 1 d . . . . .
C2 C 0.1698(2) 0.2218(2) 0.44030(18) 0.0290(6) Uani 1 1 d . . . . .
H2 H 0.220751 0.194745 0.392224 0.035 Uiso 1 1 calc R U . . .
C3 C 0.0790(3) 0.1870(2) 0.47416(19) 0.0346(7) Uani 1 1 d . . . . .
H3 H 0.066834 0.136348 0.448593 0.042 Uiso 1 1 calc R U . . .
C4 C 0.0060(2) 0.2259(2) 0.54540(19) 0.0348(7) Uani 1 1 d . . . . .
H4 H -0.055027 0.200383 0.569008 0.042 Uiso 1 1 calc R U . . .
C5 C 0.0200(2) 0.3012(2) 0.58285(18) 0.0305(6) Uani 1 1 d . . . . .
H5 H -0.030908 0.327241 0.631453 0.037 Uiso 1 1 calc R U . . .
C6 C 0.1090(2) 0.33789(19) 0.54860(16) 0.0245(6) Uani 1 1 d . . . . .
C7 C 0.1177(2) 0.44501(19) 0.66048(16) 0.0241(6) Uani 1 1 d . . . . .
C8 C 0.1314(2) 0.39047(18) 0.72804(16) 0.0239(5) Uani 1 1 d . . . . .
H8 H 0.147571 0.327539 0.721415 0.029 Uiso 1 1 calc R U . . .
C9 C 0.1209(2) 0.43008(18) 0.80648(16) 0.0232(5) Uani 1 1 d . . . . .
C10 C 0.0935(2) 0.52269(18) 0.81370(17) 0.0249(6) Uani 1 1 d . . . . .
H10 H 0.084053 0.548784 0.867660 0.030 Uiso 1 1 calc R U . . .
C11 C 0.0790(2) 0.58002(18) 0.74573(17) 0.0261(6) Uani 1 1 d . . . . .
C12 C 0.0953(2) 0.53711(19) 0.66925(17) 0.0264(6) Uani 1 1 d . . . . .
C13 C 0.1385(2) 0.37061(18) 0.88197(16) 0.0248(6) Uani 1 1 d . . . . .
C14 C 0.2385(3) 0.3010(2) 0.8535(2) 0.0400(8) Uani 1 1 d . . . . .
H14A H 0.230264 0.262479 0.809905 0.060 Uiso 1 1 calc R U . . .
H14B H 0.250580 0.264855 0.902291 0.060 Uiso 1 1 calc R U . . .
H14C H 0.298511 0.331218 0.830096 0.060 Uiso 1 1 calc R U . . .
C15 C 0.1520(3) 0.4244(2) 0.95486(18) 0.0337(7) Uani 1 1 d . . . . .
H15A H 0.211603 0.455666 0.934045 0.051 Uiso 1 1 calc R U . . .
H15B H 0.164970 0.383895 1.000737 0.051 Uiso 1 1 calc R U . . .
H15C H 0.087902 0.467871 0.976305 0.051 Uiso 1 1 calc R U . . .
C16 C 0.0441(3) 0.3235(2) 0.91446(19) 0.0355(7) Uani 1 1 d . . . . .
H16A H 0.033907 0.290569 0.867746 0.053 Uiso 1 1 calc R U . . .
H16B H -0.018935 0.367823 0.936767 0.053 Uiso 1 1 calc R U . . .
H16C H 0.056732 0.281980 0.959697 0.053 Uiso 1 1 calc R U . . .
C17 C 0.0429(3) 0.6815(2) 0.75806(18) 0.0331(7) Uani 1 1 d . . . . .
C18 C 0.0382(3) 0.7109(2) 0.8473(2) 0.0401(8) Uani 1 1 d . . . . .
H18A H 0.108056 0.695121 0.857998 0.060 Uiso 1 1 calc R U . . .
H18B H -0.011673 0.680991 0.888821 0.060 Uiso 1 1 calc R U . . .
H18C H 0.015246 0.775591 0.852629 0.060 Uiso 1 1 calc R U . . .
C19 C -0.0679(3) 0.7045(2) 0.7446(2) 0.0499(10) Uani 1 1 d . . . . .
H19A H -0.066848 0.685379 0.687670 0.075 Uiso 1 1 calc R U . . .
H19B H -0.091898 0.769081 0.750152 0.075 Uiso 1 1 calc R U . . .
H19C H -0.115739 0.673951 0.787196 0.075 Uiso 1 1 calc R U . . .
C20 C 0.1172(4) 0.7330(2) 0.6949(2) 0.0556(11) Uani 1 1 d . . . . .
H20A H 0.118663 0.717356 0.636862 0.083 Uiso 1 1 calc R U . . .
H20B H 0.188067 0.717395 0.703546 0.083 Uiso 1 1 calc R U . . .
H20C H 0.092356 0.797109 0.703946 0.083 Uiso 1 1 calc R U . . .
C21 C 0.2601(2) 0.51237(19) 0.47117(17) 0.0279(6) Uani 1 1 d . . . . .
H21 H 0.282444 0.568374 0.469080 0.033 Uiso 1 1 calc R U . . .
C22 C 0.3340(2) 0.44096(19) 0.44379(17) 0.0251(6) Uani 1 1 d . . . . .
C23 C 0.4400(2) 0.45121(19) 0.38946(18) 0.0274(6) Uani 1 1 d . . . . .
C24 C 0.5332(2) 0.4147(2) 0.4104(2) 0.0352(7) Uani 1 1 d . . . . .
H24 H 0.531078 0.382290 0.461679 0.042 Uiso 1 1 calc R U . . .
C25 C 0.6289(3) 0.4253(2) 0.3569(2) 0.0409(8) Uani 1 1 d . . . . .
H25 H 0.692109 0.401637 0.372370 0.049 Uiso 1 1 calc R U . . .
C26 C 0.6329(3) 0.4700(3) 0.2813(2) 0.0467(9) Uani 1 1 d . . . . .
H26 H 0.698992 0.476022 0.244368 0.056 Uiso 1 1 calc R U . . .
C27 C 0.5420(3) 0.5060(3) 0.2590(2) 0.0498(9) Uani 1 1 d . . . . .
H27 H 0.545348 0.536692 0.206743 0.060 Uiso 1 1 calc R U . . .
C28 C 0.4449(3) 0.4975(2) 0.3130(2) 0.0394(7) Uani 1 1 d . . . . .
H28 H 0.381976 0.523060 0.297852 0.047 Uiso 1 1 calc R U . . .
C29 C 0.3912(2) 0.26979(19) 0.36166(18) 0.0285(6) Uani 1 1 d . . . . .
C30 C 0.4795(3) 0.2062(3) 0.3597(2) 0.0480(9) Uani 1 1 d . . . . .
H30 H 0.497641 0.186701 0.410898 0.058 Uiso 1 1 calc R U . . .
C31 C 0.5414(3) 0.1711(3) 0.2821(3) 0.0684(14) Uani 1 1 d . . . . .
H31 H 0.601239 0.126380 0.280277 0.082 Uiso 1 1 calc R U . . .
C32 C 0.5162(4) 0.2010(3) 0.2083(3) 0.0646(13) Uani 1 1 d . . . . .
H32 H 0.560245 0.178328 0.155390 0.078 Uiso 1 1 calc R U . . .
C33 C 0.4281(4) 0.2635(3) 0.2100(2) 0.0568(11) Uani 1 1 d . . . . .
H33 H 0.410582 0.282611 0.158422 0.068 Uiso 1 1 calc R U . . .
C34 C 0.3646(3) 0.2987(2) 0.28671(19) 0.0395(7) Uani 1 1 d . . . . .
H34 H 0.303663 0.342122 0.288080 0.047 Uiso 1 1 calc R U . . .
C35 C 0.3619(2) 0.27678(19) 0.54682(17) 0.0253(6) Uani 1 1 d . . . . .
C36 C 0.4017(2) 0.3253(2) 0.59714(17) 0.0272(6) Uani 1 1 d . . . . .
H36 H 0.403635 0.386812 0.586417 0.033 Uiso 1 1 calc R U . . .
C37 C 0.4389(2) 0.2832(2) 0.66348(18) 0.0330(7) Uani 1 1 d . . . . .
H37 H 0.467762 0.315870 0.697375 0.040 Uiso 1 1 calc R U . . .
C38 C 0.4342(2) 0.1940(2) 0.68055(19) 0.0347(7) Uani 1 1 d . . . . .
H38 H 0.460076 0.165779 0.725894 0.042 Uiso 1 1 calc R U . . .
C39 C 0.3923(3) 0.1461(2) 0.6320(2) 0.0367(7) Uani 1 1 d . . . . .
H39 H 0.388158 0.085240 0.644359 0.044 Uiso 1 1 calc R U . . .
C40 C 0.3560(2) 0.1870(2) 0.5650(2) 0.0342(7) Uani 1 1 d . . . . .
H40 H 0.327161 0.153974 0.531357 0.041 Uiso 1 1 calc R U . . .
C41 C 0.8827(2) 0.08005(18) 0.74546(17) 0.0241(5) Uani 1 1 d . . . . .
C42 C 0.9506(2) 0.13672(18) 0.75156(18) 0.0270(6) Uani 1 1 d . . . . .
C43 C 1.0565(2) 0.1220(2) 0.7117(2) 0.0321(6) Uani 1 1 d . . . . .
C44 C 1.0996(2) 0.0500(2) 0.6585(2) 0.0310(6) Uani 1 1 d . . . . .
C45 C 1.0360(2) -0.00707(19) 0.64702(18) 0.0288(6) Uani 1 1 d . . . . .
C46 C 0.9316(2) 0.00789(18) 0.69111(17) 0.0260(6) Uani 1 1 d . . . . .
C47 C 0.7080(2) 0.17686(18) 0.85549(17) 0.0253(6) Uani 1 1 d . . . . .
C48 C 0.7490(2) 0.17528(19) 0.92568(18) 0.0301(6) Uani 1 1 d . . . . .
C49 C 0.7140(3) 0.2378(2) 0.99076(19) 0.0366(7) Uani 1 1 d . . . . .
C50 C 0.6307(3) 0.3045(2) 0.98958(19) 0.0368(7) Uani 1 1 d . . . . .
C51 C 0.5847(3) 0.3081(2) 0.9231(2) 0.0348(7) Uani 1 1 d . . . . .
C52 C 0.6239(2) 0.2454(2) 0.85842(18) 0.0291(6) Uani 1 1 d . . . . .
C53 C 0.7133(2) 0.11161(18) 0.69648(17) 0.0246(6) Uani 1 1 d . . . . .
C54 C 0.7304(2) 0.18795(18) 0.64847(18) 0.0259(6) Uani 1 1 d . . . . .
C55 C 0.7155(2) 0.20264(19) 0.56831(18) 0.0293(6) Uani 1 1 d . . . . .
C56 C 0.6802(2) 0.1393(2) 0.53061(18) 0.0304(6) Uani 1 1 d . . . . .
C57 C 0.6615(2) 0.06263(19) 0.57459(18) 0.0282(6) Uani 1 1 d . . . . .
C58 C 0.6781(2) 0.05022(19) 0.65478(18) 0.0265(6) Uani 1 1 d . . . . .
C59 C 0.7126(2) 0.00852(19) 0.83943(17) 0.0270(6) Uani 1 1 d . . . . .
C60 C 0.7730(3) -0.0624(2) 0.86998(18) 0.0321(6) Uani 1 1 d . . . . .
C61 C 0.7325(3) -0.1304(2) 0.91905(19) 0.0399(8) Uani 1 1 d . . . . .
C62 C 0.6264(3) -0.1289(2) 0.94070(19) 0.0443(9) Uani 1 1 d . . . . .
C63 C 0.5623(3) -0.0601(2) 0.91340(19) 0.0384(8) Uani 1 1 d . . . . .
C64 C 0.6057(3) 0.0067(2) 0.86482(18) 0.0326(6) Uani 1 1 d . . . . .
B25 B 0.7537(3) 0.0950(2) 0.7850(2) 0.0251(6) Uani 1 1 d . . . . .
Cl1_1 Cl 0.69927(12) 0.51171(10) 0.88861(7) 0.0816(4) Uani 1 1 d . . . . .
Cl2_1 Cl 0.83589(8) 0.47966(8) 0.71837(7) 0.0595(3) Uani 1 1 d . . . . .
C1_1 C 0.8190(4) 0.4555(4) 0.8267(3) 0.0835(16) Uani 1 1 d . . . . .
H1A_1 H 0.877432 0.472655 0.845868 0.100 Uiso 1 1 calc R U . . .
H1B_1 H 0.821990 0.390526 0.835109 0.100 Uiso 1 1 calc R U . . .
Cl1_2 Cl 0.1158(4) 0.0744(3) 0.9246(3) 0.1016(15) Uani 0.512(4) 1 d D U P A -1
Cl2_2 Cl 0.1918(2) -0.0728(2) 0.80335(16) 0.0896(11) Uani 0.512(4) 1 d D U P A
-1
C1_2 C 0.0911(10) -0.0267(8) 0.8916(8) 0.062(4) Uani 0.512(4) 1 d D U P A -1
H1A_2 H 0.022986 -0.015899 0.876150 0.074 Uiso 0.512(4) 1 calc R U P A -1
H1B_2 H 0.086100 -0.069740 0.939059 0.074 Uiso 0.512(4) 1 calc R U P A -1
Cl1_3 Cl 0.2711(3) 0.0439(3) 0.8654(3) 0.1172(15) Uani 0.488(4) 1 d D U P A -2
Cl2_3 Cl 0.0944(5) -0.0396(4) 0.8779(4) 0.120(2) Uani 0.488(4) 1 d D U P A -2
C1_3 C 0.1419(8) 0.0416(10) 0.9227(9) 0.102(6) Uani 0.488(4) 1 d D U P A -2
H1A_3 H 0.097727 0.100633 0.920401 0.123 Uiso 0.488(4) 1 calc R U P A -2
H1B_3 H 0.139555 0.027247 0.982900 0.123 Uiso 0.488(4) 1 calc R U P A -2

loop_
_atom_site_aniso_label
_atom_site_aniso_U_11
_atom_site_aniso_U_22
_atom_site_aniso_U_33
_atom_site_aniso_U_23
_atom_site_aniso_U_13
_atom_site_aniso_U_12
P1 0.0186(3) 0.0200(3) 0.0257(3) -0.0024(2) -0.0056(3) -0.0024(3)
P2 0.0284(4) 0.0257(4) 0.0234(3) 0.0013(3) -0.0045(3) 0.0050(3)
F1 0.0278(9) 0.0248(9) 0.0409(9) -0.0071(7) -0.0069(7) -0.0089(7)
F2 0.0302(9) 0.0297(9) 0.0450(10) -0.0113(7) -0.0023(8) -0.0032(7)
F3 0.0254(9) 0.0423(11) 0.0603(12) -0.0089(9) -0.0007(8) -0.0096(8)
F4 0.0335(10) 0.0345(10) 0.0641(12) -0.0072(9) -0.0112(9) -0.0162(8)
F5 0.0356(10) 0.0228(9) 0.0464(10) -0.0098(7) -0.0103(8) -0.0066(7)
F6 0.0430(11) 0.0350(10) 0.0377(9) -0.0011(7) -0.0190(8) 0.0040(8)
F7 0.0669(14) 0.0525(13) 0.0359(10) -0.0089(9) -0.0255(10) 0.0010(11)
F8 0.0716(15) 0.0426(12) 0.0366(10) -0.0173(8) -0.0082(10) 0.0017(11)
F9 0.0472(12) 0.0399(11) 0.0504(11) -0.0108(9) -0.0115(9) 0.0136(9)
F10 0.0350(10) 0.0369(10) 0.0382(9) -0.0077(7) -0.0162(8) 0.0058(8)
F11 0.0391(10) 0.0226(8) 0.0374(9) -0.0013(7) -0.0105(7) -0.0104(7)
F12 0.0669(14) 0.0284(10) 0.0369(10) 0.0074(7) -0.0147(9) -0.0100(9)
F13 0.0508(12) 0.0471(11) 0.0328(9) -0.0001(8) -0.0186(8) -0.0014(9)
F14 0.0396(10) 0.0405(10) 0.0397(10) -0.0104(8) -0.0136(8) -0.0128(8)
F15 0.0386(10) 0.0247(9) 0.0362(9) -0.0011(7) -0.0090(7) -0.0123(7)
F16 0.0405(10) 0.0290(9) 0.0429(10) 0.0066(7) -0.0124(8) -0.0006(8)
F17 0.0828(17) 0.0308(10) 0.0426(11) 0.0122(8) -0.0103(11) -0.0045(10)
F18 0.0978(19) 0.0461(13) 0.0418(11) 0.0059(9) 0.0095(11) -0.0394(13)
F19 0.0491(12) 0.0624(14) 0.0478(11) -0.0180(10) 0.0149(9) -0.0324(11)
F20 0.0278(9) 0.0415(11) 0.0434(10) -0.0059(8) -0.0042(8) -0.0051(8)
O1 0.0403(12) 0.0239(10) 0.0227(9) 0.0026(8) -0.0044(8) 0.0066(9)
N1 0.0281(12) 0.0243(12) 0.0240(11) -0.0004(9) -0.0072(9) -0.0035(10)
C1 0.0195(13) 0.0272(14) 0.0244(12) 0.0012(10) -0.0070(10) -0.0041(11)
C2 0.0255(14) 0.0335(16) 0.0283(14) -0.0062(11) -0.0048(11) -0.0077(12)
C3 0.0355(17) 0.0408(18) 0.0330(15) -0.0051(13) -0.0104(13) -0.0171(14)
C4 0.0311(16) 0.0464(19) 0.0318(15) 0.0018(13) -0.0082(12) -0.0193(14)
C5 0.0247(14) 0.0387(17) 0.0263(13) 0.0002(12) -0.0029(11) -0.0059(13)
C6 0.0240(14) 0.0266(14) 0.0243(13) 0.0006(10) -0.0095(11) -0.0031(11)
C7 0.0210(13) 0.0277(14) 0.0222(12) 0.0000(10) -0.0048(10) -0.0012(11)
C8 0.0233(13) 0.0207(13) 0.0263(13) 0.0011(10) -0.0055(10) -0.0014(11)
C9 0.0185(13) 0.0241(14) 0.0247(13) 0.0007(10) -0.0031(10) -0.0018(11)
C10 0.0265(14) 0.0219(14) 0.0245(13) -0.0010(10) -0.0042(11) -0.0021(11)
C11 0.0266(14) 0.0216(14) 0.0269(13) 0.0008(10) -0.0045(11) 0.0011(11)
C12 0.0251(14) 0.0245(14) 0.0245(13) 0.0028(10) -0.0031(11) 0.0035(11)
C13 0.0300(15) 0.0194(13) 0.0242(13) 0.0017(10) -0.0070(11) -0.0025(11)
C14 0.0449(19) 0.0375(18) 0.0296(15) 0.0029(12) -0.0083(13) 0.0116(15)
C15 0.0443(18) 0.0305(16) 0.0294(14) 0.0010(12) -0.0150(13) -0.0060(14)
C16 0.0467(19) 0.0352(17) 0.0291(14) 0.0051(12) -0.0121(13) -0.0158(15)
C17 0.0406(17) 0.0231(15) 0.0297(14) -0.0008(11) -0.0059(12) 0.0060(13)
C18 0.058(2) 0.0208(15) 0.0407(17) -0.0044(12) -0.0170(15) 0.0021(14)
C19 0.060(2) 0.0367(19) 0.0454(19) -0.0114(15) -0.0209(17) 0.0246(17)
C20 0.082(3) 0.0184(16) 0.052(2) 0.0030(14) 0.004(2) -0.0030(17)
C21 0.0338(15) 0.0211(14) 0.0283(13) 0.0016(10) -0.0079(11) -0.0041(12)
C22 0.0240(14) 0.0255(14) 0.0269(13) -0.0009(10) -0.0072(11) -0.0062(11)
C23 0.0255(14) 0.0226(14) 0.0344(14) -0.0034(11) -0.0032(11) -0.0101(11)
C24 0.0305(16) 0.0295(16) 0.0437(17) 0.0005(13) -0.0055(13) -0.0065(13)
C25 0.0276(16) 0.0370(18) 0.057(2) -0.0074(15) -0.0068(14) -0.0082(14)
C26 0.0381(19) 0.050(2) 0.050(2) -0.0047(16) 0.0038(15) -0.0229(17)
C27 0.051(2) 0.058(2) 0.0423(19) 0.0100(16) -0.0044(16) -0.0271(19)
C28 0.0333(17) 0.046(2) 0.0393(17) 0.0066(14) -0.0066(13) -0.0125(15)
C29 0.0271(14) 0.0239(14) 0.0332(14) -0.0084(11) -0.0011(11) -0.0083(12)
C30 0.0339(18) 0.054(2) 0.052(2) -0.0221(17) -0.0092(15) 0.0057(16)
C31 0.037(2) 0.081(3) 0.076(3) -0.046(3) 0.002(2) 0.005(2)
C32 0.058(3) 0.074(3) 0.052(2) -0.038(2) 0.019(2) -0.028(2)
C33 0.080(3) 0.058(2) 0.0304(17) -0.0097(16) 0.0031(18) -0.030(2)
C34 0.051(2) 0.0381(18) 0.0294(15) -0.0038(13) -0.0052(14) -0.0131(16)
C35 0.0193(13) 0.0243(14) 0.0308(14) -0.0017(11) -0.0057(11) -0.0002(11)
C36 0.0250(14) 0.0258(14) 0.0301(14) -0.0019(11) -0.0071(11) -0.0019(11)
C37 0.0312(16) 0.0383(17) 0.0293(14) -0.0044(12) -0.0101(12) -0.0005(13)
C38 0.0243(15) 0.0420(18) 0.0340(15) 0.0048(13) -0.0081(12) 0.0040(13)
C39 0.0337(17) 0.0267(16) 0.0505(18) 0.0110(13) -0.0151(14) -0.0033(13)
C40 0.0309(16) 0.0253(15) 0.0510(18) 0.0000(13) -0.0180(14) -0.0056(13)
C41 0.0264(14) 0.0185(13) 0.0279(13) 0.0023(10) -0.0089(11) -0.0030(11)
C42 0.0297(15) 0.0203(14) 0.0319(14) -0.0020(11) -0.0107(12) -0.0026(11)
C43 0.0307(16) 0.0292(16) 0.0411(16) 0.0021(12) -0.0120(13) -0.0134(13)
C44 0.0197(14) 0.0297(15) 0.0415(16) -0.0001(12) -0.0046(12) -0.0032(12)
C45 0.0298(15) 0.0221(14) 0.0337(14) -0.0018(11) -0.0077(12) -0.0028(12)
C46 0.0260(14) 0.0218(14) 0.0316(14) 0.0013(11) -0.0086(11) -0.0060(11)
C47 0.0265(14) 0.0212(13) 0.0283(13) -0.0001(10) -0.0063(11) -0.0052(11)
C48 0.0352(16) 0.0240(14) 0.0306(14) -0.0002(11) -0.0085(12) -0.0037(12)
C49 0.049(2) 0.0352(17) 0.0280(14) -0.0029(12) -0.0142(13) -0.0077(15)
C50 0.0486(19) 0.0296(16) 0.0273(14) -0.0063(12) -0.0024(13) -0.0026(14)
C51 0.0330(16) 0.0293(16) 0.0367(16) -0.0033(12) -0.0043(13) 0.0027(13)
C52 0.0308(15) 0.0292(15) 0.0288(14) -0.0019(11) -0.0092(12) -0.0065(12)
C53 0.0220(13) 0.0203(13) 0.0301(14) -0.0034(10) -0.0056(11) -0.0006(11)
C54 0.0265(14) 0.0184(13) 0.0331(14) -0.0041(10) -0.0070(11) -0.0042(11)
C55 0.0304(15) 0.0233(14) 0.0317(14) 0.0020(11) -0.0057(12) -0.0018(12)
C56 0.0317(16) 0.0327(16) 0.0264(14) -0.0039(11) -0.0102(12) 0.0010(13)
C57 0.0243(14) 0.0270(15) 0.0331(14) -0.0087(11) -0.0070(11) -0.0018(12)
C58 0.0232(14) 0.0236(14) 0.0319(14) -0.0015(11) -0.0045(11) -0.0053(11)
C59 0.0314(15) 0.0248(14) 0.0250(13) -0.0036(10) -0.0042(11) -0.0085(12)
C60 0.0399(17) 0.0259(15) 0.0284(14) -0.0012(11) -0.0039(12) -0.0071(13)
C61 0.065(2) 0.0239(16) 0.0285(15) 0.0011(12) -0.0059(15) -0.0092(15)
C62 0.071(3) 0.0312(17) 0.0276(15) -0.0014(12) 0.0043(15) -0.0265(18)
C63 0.0418(18) 0.0393(18) 0.0315(15) -0.0104(13) 0.0080(13) -0.0228(15)
C64 0.0357(17) 0.0301(16) 0.0297(14) -0.0063(12) -0.0028(12) -0.0064(13)
B25 0.0253(16) 0.0193(15) 0.0309(15) 0.0000(12) -0.0073(12) -0.0035(12)
Cl1_1 0.1032(10) 0.0836(9) 0.0518(6) -0.0084(6) -0.0041(6) -0.0208(8)
Cl2_1 0.0393(5) 0.0681(7) 0.0624(6) -0.0017(5) -0.0085(4) 0.0077(5)
C1_1 0.077(4) 0.108(4) 0.068(3) 0.016(3) -0.037(3) 0.002(3)
Cl1_2 0.163(4) 0.064(2) 0.101(2) 0.0103(18) -0.063(2) -0.042(2)
Cl2_2 0.089(2) 0.0891(19) 0.0675(15) 0.0064(12) -0.0141(13) 0.0357(15)
C1_2 0.065(8) 0.068(7) 0.029(4) -0.003(4) 0.011(5) 0.017(6)
Cl1_3 0.078(2) 0.088(2) 0.184(4) -0.020(2) -0.021(2) -0.0225(18)
Cl2_3 0.134(5) 0.126(4) 0.144(5) 0.065(3) -0.094(4) -0.070(4)
C1_3 0.131(10) 0.095(11) 0.097(9) 0.056(8) -0.050(8) -0.042(8)

loop_
_geom_bond_atom_site_label_1
_geom_bond_atom_site_label_2
_geom_bond_distance
_geom_bond_site_symmetry_2
_geom_bond_publ_flag
P1 C35 1.793(3) . ?
P1 C1 1.793(3) . ?
P1 C29 1.797(3) . ?
P1 C22 1.832(3) . ?
P2 O1 1.650(2) . ?
P2 N1 1.716(2) . ?
P2 C21 1.819(3) . ?
F1 C46 1.351(3) . ?
F2 C45 1.352(3) . ?
F3 C44 1.340(3) . ?
F4 C43 1.343(3) . ?
F5 C42 1.361(3) . ?
F6 C48 1.356(4) . ?
F7 C49 1.346(4) . ?
F8 C50 1.345(3) . ?
F9 C51 1.348(4) . ?
F10 C52 1.355(3) . ?
F11 C54 1.359(3) . ?
F12 C55 1.349(3) . ?
F13 C56 1.340(3) . ?
F14 C57 1.348(3) . ?
F15 C58 1.353(3) . ?
F16 C60 1.353(4) . ?
F17 C61 1.349(4) . ?
F18 C62 1.350(4) . ?
F19 C63 1.345(4) . ?
F20 C64 1.353(4) . ?
O1 C12 1.413(3) . ?
N1 C6 1.413(4) . ?
N1 C7 1.416(3) . ?
C1 C6 1.406(4) . ?
C1 C2 1.405(4) . ?
C2 C3 1.385(4) . ?
C2 H2 0.9500 . ?
C3 C4 1.388(5) . ?
C3 H3 0.9500 . ?
C4 C5 1.386(4) . ?
C4 H4 0.9500 . ?
C5 C6 1.382(4) . ?
C5 H5 0.9500 . ?
C7 C8 1.382(4) . ?
C7 C12 1.389(4) . ?
C8 C9 1.401(4) . ?
C8 H8 0.9500 . ?
C9 C10 1.397(4) . ?
C9 C13 1.540(4) . ?
C10 C11 1.414(4) . ?
C10 H10 0.9500 . ?
C11 C12 1.381(4) . ?
C11 C17 1.542(4) . ?
C13 C14 1.532(4) . ?
C13 C16 1.528(4) . ?
C13 C15 1.536(4) . ?
C14 H14A 0.9800 . ?
C14 H14B 0.9800 . ?
C14 H14C 0.9800 . ?
C15 H15A 0.9800 . ?
C15 H15B 0.9800 . ?
C15 H15C 0.9800 . ?
C16 H16A 0.9800 . ?
C16 H16B 0.9800 . ?
C16 H16C 0.9800 . ?
C17 C18 1.523(4) . ?
C17 C20 1.531(5) . ?
C17 C19 1.530(5) . ?
C18 H18A 0.9800 . ?
C18 H18B 0.9800 . ?
C18 H18C 0.9800 . ?
C19 H19A 0.9800 . ?
C19 H19B 0.9800 . ?
C19 H19C 0.9800 . ?
C20 H20A 0.9800 . ?
C20 H20B 0.9800 . ?
C20 H20C 0.9800 . ?
C21 C22 1.340(4) . ?
C21 H21 0.9500 . ?
C22 C23 1.496(4) . ?
C23 C24 1.391(4) . ?
C23 C28 1.399(4) . ?
C24 C25 1.382(5) . ?
C24 H24 0.9500 . ?
C25 C26 1.376(5) . ?
C25 H25 0.9500 . ?
C26 C27 1.373(6) . ?
C26 H26 0.9500 . ?
C27 C28 1.393(5) . ?
C27 H27 0.9500 . ?
C28 H28 0.9500 . ?
C29 C30 1.383(5) . ?
C29 C34 1.392(5) . ?
C30 C31 1.391(5) . ?
C30 H30 0.9500 . ?
C31 C32 1.369(7) . ?
C31 H31 0.9500 . ?
C32 C33 1.373(7) . ?
C32 H32 0.9500 . ?
C33 C34 1.387(5) . ?
C33 H33 0.9500 . ?
C34 H34 0.9500 . ?
C35 C36 1.386(4) . ?
C35 C40 1.400(4) . ?
C36 C37 1.391(4) . ?
C36 H36 0.9500 . ?
C37 C38 1.386(5) . ?
C37 H37 0.9500 . ?
C38 C39 1.377(5) . ?
C38 H38 0.9500 . ?
C39 C40 1.387(4) . ?
C39 H39 0.9500 . ?
C40 H40 0.9500 . ?
C41 C42 1.383(4) . ?
C41 C46 1.397(4) . ?
C41 B25 1.657(4) . ?
C42 C43 1.380(4) . ?
C43 C44 1.374(4) . ?
C44 C45 1.369(4) . ?
C45 C46 1.380(4) . ?
C47 C52 1.386(4) . ?
C47 C48 1.387(4) . ?
C47 B25 1.656(4) . ?
C48 C49 1.387(4) . ?
C49 C50 1.373(5) . ?
C50 C51 1.371(5) . ?
C51 C52 1.388(4) . ?
C53 C58 1.390(4) . ?
C53 C54 1.395(4) . ?
C53 B25 1.660(4) . ?
C54 C55 1.375(4) . ?
C55 C56 1.375(4) . ?
C56 C57 1.373(4) . ?
C57 C58 1.381(4) . ?
C59 C60 1.386(4) . ?
C59 C64 1.387(4) . ?
C59 B25 1.655(4) . ?
C60 C61 1.384(4) . ?
C61 C62 1.368(6) . ?
C62 C63 1.368(5) . ?
C63 C64 1.381(4) . ?
Cl1_1 C1_1 1.753(6) . ?
Cl2_1 C1_1 1.753(5) . ?
C1_1 H1A_1 0.9900 . ?
C1_1 H1B_1 0.9900 . ?
Cl1_2 C1_2 1.766(8) . ?
Cl2_2 C1_2 1.769(7) . ?
C1_2 H1A_2 0.9900 . ?
C1_2 H1B_2 0.9900 . ?
Cl1_3 C1_3 1.747(9) . ?
Cl2_3 C1_3 1.749(9) . ?
C1_3 H1A_3 0.9900 . ?
C1_3 H1B_3 0.9900 . ?

loop_
_geom_angle_atom_site_label_1
_geom_angle_atom_site_label_2
_geom_angle_atom_site_label_3
_geom_angle
_geom_angle_site_symmetry_1
_geom_angle_site_symmetry_3
_geom_angle_publ_flag
C35 P1 C1 104.07(13) . . ?
C35 P1 C29 110.30(14) . . ?
C1 P1 C29 106.94(13) . . ?
C35 P1 C22 110.41(13) . . ?
C1 P1 C22 120.34(13) . . ?
C29 P1 C22 104.63(13) . . ?
O1 P2 N1 93.09(11) . . ?
O1 P2 C21 103.61(13) . . ?
N1 P2 C21 99.06(13) . . ?
C12 O1 P2 111.65(17) . . ?
C6 N1 C7 127.5(2) . . ?
C6 N1 P2 119.07(18) . . ?
C7 N1 P2 110.22(19) . . ?
C6 C1 C2 120.0(2) . . ?
C6 C1 P1 117.3(2) . . ?
C2 C1 P1 120.1(2) . . ?
C3 C2 C1 119.1(3) . . ?
C3 C2 H2 120.4 . . ?
C1 C2 H2 120.4 . . ?
C2 C3 C4 120.1(3) . . ?
C2 C3 H3 120.0 . . ?
C4 C3 H3 120.0 . . ?
C3 C4 C5 121.4(3) . . ?
C3 C4 H4 119.3 . . ?
C5 C4 H4 119.3 . . ?
C6 C5 C4 119.1(3) . . ?
C6 C5 H5 120.4 . . ?
C4 C5 H5 120.4 . . ?
C5 C6 C1 120.2(3) . . ?
C5 C6 N1 124.3(3) . . ?
C1 C6 N1 115.4(2) . . ?
C8 C7 C12 121.2(3) . . ?
C8 C7 N1 127.5(3) . . ?
C12 C7 N1 111.3(2) . . ?
C7 C8 C9 118.5(3) . . ?
C7 C8 H8 120.7 . . ?
C9 C8 H8 120.7 . . ?
C8 C9 C10 118.5(2) . . ?
C8 C9 C13 119.3(2) . . ?
C10 C9 C13 122.1(2) . . ?
C9 C10 C11 124.1(3) . . ?
C9 C10 H10 118.0 . . ?
C11 C10 H10 118.0 . . ?
C12 C11 C10 114.4(3) . . ?
C12 C11 C17 123.4(2) . . ?
C10 C11 C17 122.1(2) . . ?
C11 C12 C7 123.1(3) . . ?
C11 C12 O1 124.3(2) . . ?
C7 C12 O1 112.5(2) . . ?
C14 C13 C16 109.5(3) . . ?
C14 C13 C15 107.4(3) . . ?
C16 C13 C15 109.2(2) . . ?
C14 C13 C9 109.9(2) . . ?
C16 C13 C9 108.6(2) . . ?
C15 C13 C9 112.2(2) . . ?
C13 C14 H14A 109.5 . . ?
C13 C14 H14B 109.5 . . ?
H14A C14 H14B 109.5 . . ?
C13 C14 H14C 109.5 . . ?
H14A C14 H14C 109.5 . . ?
H14B C14 H14C 109.5 . . ?
C13 C15 H15A 109.5 . . ?
C13 C15 H15B 109.5 . . ?
H15A C15 H15B 109.5 . . ?
C13 C15 H15C 109.5 . . ?
H15A C15 H15C 109.5 . . ?
H15B C15 H15C 109.5 . . ?
C13 C16 H16A 109.5 . . ?
C13 C16 H16B 109.5 . . ?
H16A C16 H16B 109.5 . . ?
C13 C16 H16C 109.5 . . ?
H16A C16 H16C 109.5 . . ?
H16B C16 H16C 109.5 . . ?
C18 C17 C20 108.0(3) . . ?
C18 C17 C19 108.1(3) . . ?
C20 C17 C19 109.9(3) . . ?
C18 C17 C11 111.9(2) . . ?
C20 C17 C11 111.1(3) . . ?
C19 C17 C11 107.7(3) . . ?
C17 C18 H18A 109.5 . . ?
C17 C18 H18B 109.5 . . ?
H18A C18 H18B 109.5 . . ?
C17 C18 H18C 109.5 . . ?
H18A C18 H18C 109.5 . . ?
H18B C18 H18C 109.5 . . ?
C17 C19 H19A 109.5 . . ?
C17 C19 H19B 109.5 . . ?
H19A C19 H19B 109.5 . . ?
C17 C19 H19C 109.5 . . ?
H19A C19 H19C 109.5 . . ?
H19B C19 H19C 109.5 . . ?
C17 C20 H20A 109.5 . . ?
C17 C20 H20B 109.5 . . ?
H20A C20 H20B 109.5 . . ?
C17 C20 H20C 109.5 . . ?
H20A C20 H20C 109.5 . . ?
H20B C20 H20C 109.5 . . ?
C22 C21 P2 125.4(2) . . ?
C22 C21 H21 117.3 . . ?
P2 C21 H21 117.3 . . ?
C21 C22 C23 120.9(3) . . ?
C21 C22 P1 125.2(2) . . ?
C23 C22 P1 113.6(2) . . ?
C24 C23 C28 119.0(3) . . ?
C24 C23 C22 123.1(3) . . ?
C28 C23 C22 117.9(3) . . ?
C25 C24 C23 120.4(3) . . ?
C25 C24 H24 119.8 . . ?
C23 C24 H24 119.8 . . ?
C26 C25 C24 120.3(3) . . ?
C26 C25 H25 119.9 . . ?
C24 C25 H25 119.9 . . ?
C27 C26 C25 120.4(3) . . ?
C27 C26 H26 119.8 . . ?
C25 C26 H26 119.8 . . ?
C26 C27 C28 120.1(3) . . ?
C26 C27 H27 119.9 . . ?
C28 C27 H27 119.9 . . ?
C27 C28 C23 119.9(3) . . ?
C27 C28 H28 120.0 . . ?
C23 C28 H28 120.0 . . ?
C30 C29 C34 120.4(3) . . ?
C30 C29 P1 121.5(3) . . ?
C34 C29 P1 117.8(2) . . ?
C29 C30 C31 119.5(4) . . ?
C29 C30 H30 120.3 . . ?
C31 C30 H30 120.3 . . ?
C32 C31 C30 120.0(4) . . ?
C32 C31 H31 120.0 . . ?
C30 C31 H31 120.0 . . ?
C31 C32 C33 120.7(3) . . ?
C31 C32 H32 119.6 . . ?
C33 C32 H32 119.6 . . ?
C32 C33 C34 120.2(4) . . ?
C32 C33 H33 119.9 . . ?
C34 C33 H33 119.9 . . ?
C33 C34 C29 119.2(4) . . ?
C33 C34 H34 120.4 . . ?
C29 C34 H34 120.4 . . ?
C36 C35 C40 119.9(3) . . ?
C36 C35 P1 122.6(2) . . ?
C40 C35 P1 117.6(2) . . ?
C35 C36 C37 119.4(3) . . ?
C35 C36 H36 120.3 . . ?
C37 C36 H36 120.3 . . ?
C38 C37 C36 120.5(3) . . ?
C38 C37 H37 119.7 . . ?
C36 C37 H37 119.7 . . ?
C39 C38 C37 120.2(3) . . ?
C39 C38 H38 119.9 . . ?
C37 C38 H38 119.9 . . ?
C38 C39 C40 119.9(3) . . ?
C38 C39 H39 120.0 . . ?
C40 C39 H39 120.0 . . ?
C39 C40 C35 120.1(3) . . ?
C39 C40 H40 120.0 . . ?
C35 C40 H40 120.0 . . ?
C42 C41 C46 112.8(3) . . ?
C42 C41 B25 127.7(2) . . ?
C46 C41 B25 119.0(2) . . ?
F5 C42 C43 114.8(2) . . ?
F5 C42 C41 121.2(3) . . ?
C43 C42 C41 124.0(3) . . ?
F4 C43 C44 119.1(3) . . ?
F4 C43 C42 120.6(3) . . ?
C44 C43 C42 120.3(3) . . ?
F3 C44 C45 119.9(3) . . ?
F3 C44 C43 121.3(3) . . ?
C45 C44 C43 118.8(3) . . ?
F2 C45 C44 119.8(3) . . ?
F2 C45 C46 121.1(3) . . ?
C44 C45 C46 119.1(3) . . ?
F1 C46 C45 116.0(2) . . ?
F1 C46 C41 119.0(2) . . ?
C45 C46 C41 125.0(3) . . ?
C52 C47 C48 113.1(3) . . ?
C52 C47 B25 127.5(2) . . ?
C48 C47 B25 119.1(2) . . ?
F6 C48 C49 116.4(3) . . ?
F6 C48 C47 119.2(3) . . ?
C49 C48 C47 124.4(3) . . ?
F7 C49 C50 119.9(3) . . ?
F7 C49 C48 120.4(3) . . ?
C50 C49 C48 119.6(3) . . ?
F8 C50 C51 120.2(3) . . ?
F8 C50 C49 120.9(3) . . ?
C51 C50 C49 118.8(3) . . ?
F9 C51 C50 119.7(3) . . ?
F9 C51 C52 120.7(3) . . ?
C50 C51 C52 119.6(3) . . ?
F10 C52 C51 114.7(3) . . ?
F10 C52 C47 120.8(2) . . ?
C51 C52 C47 124.5(3) . . ?
C58 C53 C54 112.7(3) . . ?
C58 C53 B25 126.8(2) . . ?
C54 C53 B25 119.6(2) . . ?
F11 C54 C55 115.8(2) . . ?
F11 C54 C53 119.3(2) . . ?
C55 C54 C53 124.9(3) . . ?
F12 C55 C54 121.1(3) . . ?
F12 C55 C56 119.3(3) . . ?
C54 C55 C56 119.6(3) . . ?
F13 C56 C57 121.0(3) . . ?
F13 C56 C55 120.5(3) . . ?
C57 C56 C55 118.5(3) . . ?
F14 C57 C56 119.6(3) . . ?
F14 C57 C58 120.3(3) . . ?
C56 C57 C58 120.1(3) . . ?
F15 C58 C57 114.6(2) . . ?
F15 C58 C53 121.2(2) . . ?
C57 C58 C53 124.2(3) . . ?
C60 C59 C64 113.5(3) . . ?
C60 C59 B25 127.2(3) . . ?
C64 C59 B25 119.1(3) . . ?
F16 C60 C61 114.9(3) . . ?
F16 C60 C59 121.0(3) . . ?
C61 C60 C59 124.2(3) . . ?
F17 C61 C62 120.1(3) . . ?
F17 C61 C60 120.5(3) . . ?
C62 C61 C60 119.4(3) . . ?
F18 C62 C61 120.2(4) . . ?
F18 C62 C63 120.5(4) . . ?
C61 C62 C63 119.3(3) . . ?
F19 C63 C62 120.0(3) . . ?
F19 C63 C64 120.5(3) . . ?
C62 C63 C64 119.5(3) . . ?
F20 C64 C63 116.4(3) . . ?
F20 C64 C59 119.4(3) . . ?
C63 C64 C59 124.1(3) . . ?
C59 B25 C41 113.4(2) . . ?
C59 B25 C47 102.4(2) . . ?
C41 B25 C47 113.8(2) . . ?
C59 B25 C53 112.4(2) . . ?
C41 B25 C53 100.6(2) . . ?
C47 B25 C53 114.9(2) . . ?
Cl2_1 C1_1 Cl1_1 112.2(3) . . ?
Cl2_1 C1_1 H1A_1 109.2 . . ?
Cl1_1 C1_1 H1A_1 109.2 . . ?
Cl2_1 C1_1 H1B_1 109.2 . . ?
Cl1_1 C1_1 H1B_1 109.2 . . ?
H1A_1 C1_1 H1B_1 107.9 . . ?
Cl1_2 C1_2 Cl2_2 111.2(6) . . ?
Cl1_2 C1_2 H1A_2 109.4 . . ?
Cl2_2 C1_2 H1A_2 109.4 . . ?
Cl1_2 C1_2 H1B_2 109.4 . . ?
Cl2_2 C1_2 H1B_2 109.4 . . ?
H1A_2 C1_2 H1B_2 108.0 . . ?
Cl1_3 C1_3 Cl2_3 108.4(6) . . ?
Cl1_3 C1_3 H1A_3 110.0 . . ?
Cl2_3 C1_3 H1A_3 110.0 . . ?
Cl1_3 C1_3 H1B_3 110.0 . . ?
Cl2_3 C1_3 H1B_3 110.0 . . ?
H1A_3 C1_3 H1B_3 108.4 . . ?

loop_
_geom_torsion_atom_site_label_1
_geom_torsion_atom_site_label_2
_geom_torsion_atom_site_label_3
_geom_torsion_atom_site_label_4
_geom_torsion
_geom_torsion_site_symmetry_1
_geom_torsion_site_symmetry_2
_geom_torsion_site_symmetry_3
_geom_torsion_site_symmetry_4
_geom_torsion_publ_flag
N1 P2 O1 C12 10.5(2) . . . . ?
C21 P2 O1 C12 -89.6(2) . . . . ?
O1 P2 N1 C6 151.6(2) . . . . ?
C21 P2 N1 C6 -104.0(2) . . . . ?
O1 P2 N1 C7 -9.4(2) . . . . ?
C21 P2 N1 C7 94.9(2) . . . . ?
C35 P1 C1 C6 66.9(2) . . . . ?
C29 P1 C1 C6 -176.4(2) . . . . ?
C22 P1 C1 C6 -57.4(3) . . . . ?
C35 P1 C1 C2 -95.2(2) . . . . ?
C29 P1 C1 C2 21.6(3) . . . . ?
C22 P1 C1 C2 140.6(2) . . . . ?
C6 C1 C2 C3 -0.6(4) . . . . ?
P1 C1 C2 C3 160.9(2) . . . . ?
C1 C2 C3 C4 -1.3(5) . . . . ?
C2 C3 C4 C5 1.8(5) . . . . ?
C3 C4 C5 C6 -0.3(5) . . . . ?
C4 C5 C6 C1 -1.6(4) . . . . ?
C4 C5 C6 N1 173.8(3) . . . . ?
C2 C1 C6 C5 2.1(4) . . . . ?
P1 C1 C6 C5 -160.0(2) . . . . ?
C2 C1 C6 N1 -173.7(2) . . . . ?
P1 C1 C6 N1 24.3(3) . . . . ?
C7 N1 C6 C5 49.4(4) . . . . ?
P2 N1 C6 C5 -108.1(3) . . . . ?
C7 N1 C6 C1 -135.0(3) . . . . ?
P2 N1 C6 C1 67.5(3) . . . . ?
C6 N1 C7 C8 29.0(4) . . . . ?
P2 N1 C7 C8 -171.9(2) . . . . ?
C6 N1 C7 C12 -153.3(3) . . . . ?
P2 N1 C7 C12 5.8(3) . . . . ?
C12 C7 C8 C9 0.8(4) . . . . ?
N1 C7 C8 C9 178.3(3) . . . . ?
C7 C8 C9 C10 2.1(4) . . . . ?
C7 C8 C9 C13 -178.5(2) . . . . ?
C8 C9 C10 C11 -2.2(4) . . . . ?
C13 C9 C10 C11 178.4(3) . . . . ?
C9 C10 C11 C12 -0.7(4) . . . . ?
C9 C10 C11 C17 176.6(3) . . . . ?
C10 C11 C12 C7 3.8(4) . . . . ?
C17 C11 C12 C7 -173.5(3) . . . . ?
C10 C11 C12 O1 179.7(3) . . . . ?
C17 C11 C12 O1 2.4(5) . . . . ?
C8 C7 C12 C11 -4.1(4) . . . . ?
N1 C7 C12 C11 178.0(3) . . . . ?
C8 C7 C12 O1 179.7(2) . . . . ?
N1 C7 C12 O1 1.8(3) . . . . ?
P2 O1 C12 C11 174.8(2) . . . . ?
P2 O1 C12 C7 -9.0(3) . . . . ?
C8 C9 C13 C14 45.9(4) . . . . ?
C10 C9 C13 C14 -134.8(3) . . . . ?
C8 C9 C13 C16 -73.9(3) . . . . ?
C10 C9 C13 C16 105.4(3) . . . . ?
C8 C9 C13 C15 165.3(3) . . . . ?
C10 C9 C13 C15 -15.3(4) . . . . ?
C12 C11 C17 C18 -176.3(3) . . . . ?
C10 C11 C17 C18 6.6(4) . . . . ?
C12 C11 C17 C20 -55.5(4) . . . . ?
C10 C11 C17 C20 127.4(3) . . . . ?
C12 C11 C17 C19 65.0(4) . . . . ?
C10 C11 C17 C19 -112.1(3) . . . . ?
O1 P2 C21 C22 139.5(2) . . . . ?
N1 P2 C21 C22 44.0(3) . . . . ?
P2 C21 C22 C23 162.5(2) . . . . ?
P2 C21 C22 P1 -11.4(4) . . . . ?
C35 P1 C22 C21 -99.0(3) . . . . ?
C1 P1 C22 C21 22.2(3) . . . . ?
C29 P1 C22 C21 142.3(3) . . . . ?
C35 P1 C22 C23 86.7(2) . . . . ?
C1 P1 C22 C23 -152.10(19) . . . . ?
C29 P1 C22 C23 -32.0(2) . . . . ?
C21 C22 C23 C24 124.8(3) . . . . ?
P1 C22 C23 C24 -60.6(3) . . . . ?
C21 C22 C23 C28 -57.2(4) . . . . ?
P1 C22 C23 C28 117.3(3) . . . . ?
C28 C23 C24 C25 1.0(5) . . . . ?
C22 C23 C24 C25 179.0(3) . . . . ?
C23 C24 C25 C26 -1.8(5) . . . . ?
C24 C25 C26 C27 1.2(5) . . . . ?
C25 C26 C27 C28 0.1(6) . . . . ?
C26 C27 C28 C23 -0.8(6) . . . . ?
C24 C23 C28 C27 0.3(5) . . . . ?
C22 C23 C28 C27 -177.8(3) . . . . ?
C35 P1 C29 C30 -5.9(3) . . . . ?
C1 P1 C29 C30 -118.5(3) . . . . ?
C22 P1 C29 C30 112.8(3) . . . . ?
C35 P1 C29 C34 179.7(2) . . . . ?
C1 P1 C29 C34 67.2(3) . . . . ?
C22 P1 C29 C34 -61.5(3) . . . . ?
C34 C29 C30 C31 -0.2(5) . . . . ?
P1 C29 C30 C31 -174.4(3) . . . . ?
C29 C30 C31 C32 1.5(6) . . . . ?
C30 C31 C32 C33 -2.2(7) . . . . ?
C31 C32 C33 C34 1.5(6) . . . . ?
C32 C33 C34 C29 -0.2(5) . . . . ?
C30 C29 C34 C33 -0.4(5) . . . . ?
P1 C29 C34 C33 174.0(3) . . . . ?
C1 P1 C35 C36 -127.4(2) . . . . ?
C29 P1 C35 C36 118.2(2) . . . . ?
C22 P1 C35 C36 3.1(3) . . . . ?
C1 P1 C35 C40 51.7(3) . . . . ?
C29 P1 C35 C40 -62.7(3) . . . . ?
C22 P1 C35 C40 -177.9(2) . . . . ?
C40 C35 C36 C37 2.2(4) . . . . ?
P1 C35 C36 C37 -178.7(2) . . . . ?
C35 C36 C37 C38 -1.4(4) . . . . ?
C36 C37 C38 C39 -0.2(5) . . . . ?
C37 C38 C39 C40 1.0(5) . . . . ?
C38 C39 C40 C35 -0.1(5) . . . . ?
C36 C35 C40 C39 -1.5(5) . . . . ?
P1 C35 C40 C39 179.4(2) . . . . ?
C46 C41 C42 F5 175.8(2) . . . . ?
B25 C41 C42 F5 3.4(4) . . . . ?
C46 C41 C42 C43 -2.9(4) . . . . ?
B25 C41 C42 C43 -175.3(3) . . . . ?
F5 C42 C43 F4 3.0(4) . . . . ?
C41 C42 C43 F4 -178.3(3) . . . . ?
F5 C42 C43 C44 -175.1(3) . . . . ?
C41 C42 C43 C44 3.7(5) . . . . ?
F4 C43 C44 F3 -0.4(5) . . . . ?
C42 C43 C44 F3 177.6(3) . . . . ?
F4 C43 C44 C45 -179.1(3) . . . . ?
C42 C43 C44 C45 -1.1(5) . . . . ?
F3 C44 C45 F2 -0.5(4) . . . . ?
C43 C44 C45 F2 178.2(3) . . . . ?
F3 C44 C45 C46 179.4(3) . . . . ?
C43 C44 C45 C46 -1.9(4) . . . . ?
F2 C45 C46 F1 2.0(4) . . . . ?
C44 C45 C46 F1 -177.9(3) . . . . ?
F2 C45 C46 C41 -177.5(3) . . . . ?
C44 C45 C46 C41 2.6(5) . . . . ?
C42 C41 C46 F1 -179.7(2) . . . . ?
B25 C41 C46 F1 -6.6(4) . . . . ?
C42 C41 C46 C45 -0.3(4) . . . . ?
B25 C41 C46 C45 172.9(3) . . . . ?
C52 C47 C48 F6 178.2(3) . . . . ?
B25 C47 C48 F6 4.2(4) . . . . ?
C52 C47 C48 C49 -3.1(4) . . . . ?
B25 C47 C48 C49 -177.1(3) . . . . ?
F6 C48 C49 F7 0.2(4) . . . . ?
C47 C48 C49 F7 -178.5(3) . . . . ?
F6 C48 C49 C50 -178.4(3) . . . . ?
C47 C48 C49 C50 2.8(5) . . . . ?
F7 C49 C50 F8 0.0(5) . . . . ?
C48 C49 C50 F8 178.6(3) . . . . ?
F7 C49 C50 C51 -179.3(3) . . . . ?
C48 C49 C50 C51 -0.7(5) . . . . ?
F8 C50 C51 F9 -0.8(5) . . . . ?
C49 C50 C51 F9 178.5(3) . . . . ?
F8 C50 C51 C52 179.9(3) . . . . ?
C49 C50 C51 C52 -0.8(5) . . . . ?
F9 C51 C52 F10 0.5(4) . . . . ?
C50 C51 C52 F10 179.8(3) . . . . ?
F9 C51 C52 C47 -179.0(3) . . . . ?
C50 C51 C52 C47 0.3(5) . . . . ?
C48 C47 C52 F10 -177.9(3) . . . . ?
B25 C47 C52 F10 -4.5(4) . . . . ?
C48 C47 C52 C51 1.5(4) . . . . ?
B25 C47 C52 C51 174.9(3) . . . . ?
C58 C53 C54 F11 -178.2(2) . . . . ?
B25 C53 C54 F11 -8.3(4) . . . . ?
C58 C53 C54 C55 -0.4(4) . . . . ?
B25 C53 C54 C55 169.5(3) . . . . ?
F11 C54 C55 F12 -2.2(4) . . . . ?
C53 C54 C55 F12 179.9(3) . . . . ?
F11 C54 C55 C56 178.6(3) . . . . ?
C53 C54 C55 C56 0.6(5) . . . . ?
F12 C55 C56 F13 0.5(4) . . . . ?
C54 C55 C56 F13 179.8(3) . . . . ?
F12 C55 C56 C57 -179.7(3) . . . . ?
C54 C55 C56 C57 -0.4(4) . . . . ?
F13 C56 C57 F14 -1.6(4) . . . . ?
C55 C56 C57 F14 178.6(3) . . . . ?
F13 C56 C57 C58 179.8(3) . . . . ?
C55 C56 C57 C58 0.0(4) . . . . ?
F14 C57 C58 F15 2.3(4) . . . . ?
C56 C57 C58 F15 -179.1(3) . . . . ?
F14 C57 C58 C53 -178.4(3) . . . . ?
C56 C57 C58 C53 0.3(5) . . . . ?
C54 C53 C58 F15 179.3(2) . . . . ?
B25 C53 C58 F15 10.3(4) . . . . ?
C54 C53 C58 C57 -0.1(4) . . . . ?
B25 C53 C58 C57 -169.1(3) . . . . ?
C64 C59 C60 F16 -178.1(2) . . . . ?
B25 C59 C60 F16 -3.4(4) . . . . ?
C64 C59 C60 C61 1.8(4) . . . . ?
B25 C59 C60 C61 176.5(3) . . . . ?
F16 C60 C61 F17 -0.2(4) . . . . ?
C59 C60 C61 F17 179.9(3) . . . . ?
F16 C60 C61 C62 179.0(3) . . . . ?
C59 C60 C61 C62 -0.9(5) . . . . ?
F17 C61 C62 F18 -0.8(5) . . . . ?
C60 C61 C62 F18 180.0(3) . . . . ?
F17 C61 C62 C63 179.3(3) . . . . ?
C60 C61 C62 C63 0.0(5) . . . . ?
F18 C62 C63 F19 0.5(5) . . . . ?
C61 C62 C63 F19 -179.5(3) . . . . ?
F18 C62 C63 C64 179.8(3) . . . . ?
C61 C62 C63 C64 -0.3(5) . . . . ?
F19 C63 C64 F20 -0.4(4) . . . . ?
C62 C63 C64 F20 -179.6(3) . . . . ?
F19 C63 C64 C59 -179.4(3) . . . . ?
C62 C63 C64 C59 1.4(5) . . . . ?
C60 C59 C64 F20 179.0(2) . . . . ?
B25 C59 C64 F20 3.8(4) . . . . ?
C60 C59 C64 C63 -2.1(4) . . . . ?
B25 C59 C64 C63 -177.2(3) . . . . ?
C60 C59 B25 C41 15.3(4) . . . . ?
C64 C59 B25 C41 -170.3(2) . . . . ?
C60 C59 B25 C47 -107.7(3) . . . . ?
C64 C59 B25 C47 66.7(3) . . . . ?
C60 C59 B25 C53 128.5(3) . . . . ?
C64 C59 B25 C53 -57.1(3) . . . . ?
C42 C41 B25 C59 -130.2(3) . . . . ?
C46 C41 B25 C59 57.9(3) . . . . ?
C42 C41 B25 C47 -13.7(4) . . . . ?
C46 C41 B25 C47 174.3(2) . . . . ?
C42 C41 B25 C53 109.7(3) . . . . ?
C46 C41 B25 C53 -62.3(3) . . . . ?
C52 C47 B25 C59 -105.8(3) . . . . ?
C48 C47 B25 C59 67.2(3) . . . . ?
C52 C47 B25 C41 131.5(3) . . . . ?
C48 C47 B25 C41 -55.5(3) . . . . ?
C52 C47 B25 C53 16.3(4) . . . . ?
C48 C47 B25 C53 -170.7(3) . . . . ?
C58 C53 B25 C59 -19.3(4) . . . . ?
C54 C53 B25 C59 172.4(2) . . . . ?
C58 C53 B25 C41 101.6(3) . . . . ?
C54 C53 B25 C41 -66.8(3) . . . . ?
C58 C53 B25 C47 -135.8(3) . . . . ?
C54 C53 B25 C47 55.9(3) . . . . ?

_shelx_res_file                  
;
TITL ly061_a.res in P-1
    ly061_a.res
    created by SHELXL-2019/3 at 16:28:46 on 11-Dec-2023
REM Old TITL ly061 in P-1
REM SHELXT solution in P-1: R1 0.161, Rweak 0.012, Alpha 0.062
REM <I/s>   0.000 for    0 systematic absences,  Orientation as input
REM Formula found by SHELXT:  C67 N4 O21 P2 Cl2
CELL  0.71073  13.3703  15.2474  16.3000   87.589   75.113   79.812
ZERR   2.000   0.0060   0.0076   0.0064    0.020    0.022    0.020
LATT  1
SFAC  C  N  O  P  CL  B  F  H
UNIT 132 2 2 4 8 2 40 88
SIMU 0.02 0.04 2 CL1_2 CL2_2 C1_2 CL1_3 CL2_3 C1_3
REM Restraints for Fragment ch2cl2, Dichloromethane, CH2Cl2, DCM from:
REM CCDC ASOMAX. Please cite https://doi.org/10.1107/S1600576718004508
REM HFIX_CCL2 23 C1
DFIX_CCL2 1.771 0.01 CL1 C1 CL2 C1
DFIX_CCL2 2.916 0.03 CL1 CL2
SIMU_CCL2 CL1 > C1
RIGU_CCL2 CL1 > C1
SAME_CCL2 CL1 > C1
SIMU 0.04 0.08 1
TEMP -153.150
L.S. 10
BOND $H
MORE -1
CONF
LIST 4
ACTA
FMAP 2
PLAN 20
OMIT  -3 12  0
OMIT  -8  5  4
OMIT  -8  6  4
OMIT  10 -4  5
WGHT    0.073700    5.616000
FVAR       0.45537   0.51243
P1    4    0.314584    0.324801    0.458682    11.00000    0.01864    0.01999 =
         0.02570   -0.00244   -0.00559   -0.00244
P2    4    0.120352    0.510860    0.511994    11.00000    0.02842    0.02574 =
         0.02344    0.00128   -0.00447    0.00502
F1    7    0.874071   -0.052614    0.679010    11.00000    0.02784    0.02481 =
         0.04088   -0.00708   -0.00693   -0.00888
F2    7    1.076018   -0.076959    0.593165    11.00000    0.03017    0.02968 =
         0.04499   -0.01127   -0.00234   -0.00321
F3    7    1.201454    0.036117    0.616741    11.00000    0.02536    0.04231 =
         0.06032   -0.00887   -0.00068   -0.00965
F4    7    1.118167    0.178967    0.722341    11.00000    0.03350    0.03446 =
         0.06414   -0.00718   -0.01122   -0.01620
F5    7    0.915749    0.213690    0.797300    11.00000    0.03556    0.02284 =
         0.04637   -0.00976   -0.01031   -0.00660
F6    7    0.829858    0.110061    0.932043    11.00000    0.04296    0.03496 =
         0.03771   -0.00106   -0.01902    0.00399
F7    7    0.759864    0.232249    1.055758    11.00000    0.06693    0.05251 =
         0.03594   -0.00888   -0.02545    0.00097
F8    7    0.593777    0.364899    1.052673    11.00000    0.07165    0.04264 =
         0.03658   -0.01731   -0.00820    0.00168
F9    7    0.501341    0.371965    0.921745    11.00000    0.04715    0.03987 =
         0.05042   -0.01078   -0.01146    0.01363
F10   7    0.572421    0.254886    0.796157    11.00000    0.03500    0.03692 =
         0.03818   -0.00775   -0.01617    0.00575
F11   7    0.767637    0.252873    0.680275    11.00000    0.03914    0.02256 =
         0.03739   -0.00133   -0.01047   -0.01038
F12   7    0.733886    0.278605    0.526269    11.00000    0.06693    0.02839 =
         0.03692    0.00736   -0.01468   -0.01000
F13   7    0.664922    0.152437    0.452617    11.00000    0.05080    0.04712 =
         0.03275   -0.00009   -0.01859   -0.00137
F14   7    0.624841    0.000423    0.539699    11.00000    0.03964    0.04049 =
         0.03973   -0.01045   -0.01357   -0.01282
F15   7    0.658353   -0.028432    0.691038    11.00000    0.03858    0.02468 =
         0.03618   -0.00114   -0.00897   -0.01230
F16   7    0.878601   -0.069253    0.853122    11.00000    0.04046    0.02898 =
         0.04287    0.00658   -0.01241   -0.00064
F17   7    0.796766   -0.197238    0.946187    11.00000    0.08279    0.03084 =
         0.04264    0.01218   -0.01030   -0.00445
F18   7    0.585545   -0.194718    0.988466    11.00000    0.09779    0.04612 =
         0.04176    0.00592    0.00952   -0.03937
F19   7    0.457706   -0.057366    0.934758    11.00000    0.04911    0.06239 =
         0.04777   -0.01802    0.01491   -0.03241
F20   7    0.537728    0.073035    0.840429    11.00000    0.02783    0.04151 =
         0.04342   -0.00593   -0.00421   -0.00509
O1    3    0.084748    0.580830    0.592984    11.00000    0.04029    0.02390 =
         0.02267    0.00263   -0.00437    0.00663
N1    2    0.127275    0.418898    0.576075    11.00000    0.02815    0.02429 =
         0.02401   -0.00043   -0.00717   -0.00350
C1    1    0.185389    0.297770    0.477991    11.00000    0.01949    0.02717 =
         0.02444    0.00118   -0.00704   -0.00412
C2    1    0.169765    0.221828    0.440300    11.00000    0.02555    0.03353 =
         0.02828   -0.00616   -0.00485   -0.00773
AFIX  43
H2    8    0.220751    0.194745    0.392224    11.00000   -1.20000
AFIX   0
C3    1    0.079040    0.186964    0.474162    11.00000    0.03547    0.04083 =
         0.03299   -0.00505   -0.01040   -0.01712
AFIX  43
H3    8    0.066834    0.136348    0.448593    11.00000   -1.20000
AFIX   0
C4    1    0.005952    0.225895    0.545403    11.00000    0.03110    0.04639 =
         0.03179    0.00180   -0.00823   -0.01929
AFIX  43
H4    8   -0.055027    0.200383    0.569008    11.00000   -1.20000
AFIX   0
C5    1    0.020005    0.301187    0.582851    11.00000    0.02470    0.03871 =
         0.02626    0.00019   -0.00286   -0.00586
AFIX  43
H5    8   -0.030908    0.327241    0.631453    11.00000   -1.20000
AFIX   0
C6    1    0.109024    0.337887    0.548597    11.00000    0.02399    0.02663 =
         0.02432    0.00057   -0.00947   -0.00307
C7    1    0.117678    0.445010    0.660482    11.00000    0.02101    0.02771 =
         0.02216   -0.00003   -0.00475   -0.00124
C8    1    0.131383    0.390472    0.728037    11.00000    0.02327    0.02066 =
         0.02626    0.00105   -0.00547   -0.00144
AFIX  43
H8    8    0.147571    0.327539    0.721415    11.00000   -1.20000
AFIX   0
C9    1    0.120867    0.430079    0.806479    11.00000    0.01853    0.02413 =
         0.02471    0.00073   -0.00310   -0.00176
C10   1    0.093498    0.522691    0.813698    11.00000    0.02651    0.02187 =
         0.02446   -0.00101   -0.00421   -0.00205
AFIX  43
H10   8    0.084053    0.548784    0.867660    11.00000   -1.20000
AFIX   0
C11   1    0.078973    0.580020    0.745735    11.00000    0.02659    0.02155 =
         0.02690    0.00085   -0.00449    0.00110
C12   1    0.095302    0.537115    0.669251    11.00000    0.02507    0.02455 =
         0.02454    0.00277   -0.00306    0.00350
C13   1    0.138534    0.370612    0.881968    11.00000    0.03001    0.01941 =
         0.02421    0.00167   -0.00698   -0.00247
C14   1    0.238479    0.301019    0.853500    11.00000    0.04487    0.03745 =
         0.02962    0.00289   -0.00829    0.01163
AFIX 137
H14A  8    0.230264    0.262479    0.809905    11.00000   -1.50000
H14B  8    0.250580    0.264855    0.902291    11.00000   -1.50000
H14C  8    0.298511    0.331218    0.830096    11.00000   -1.50000
AFIX   0
C15   1    0.151968    0.424377    0.954861    11.00000    0.04428    0.03054 =
         0.02935    0.00097   -0.01501   -0.00604
AFIX 137
H15A  8    0.211603    0.455666    0.934045    11.00000   -1.50000
H15B  8    0.164970    0.383895    1.000737    11.00000   -1.50000
H15C  8    0.087902    0.467871    0.976305    11.00000   -1.50000
AFIX   0
C16   1    0.044089    0.323523    0.914459    11.00000    0.04666    0.03518 =
         0.02906    0.00514   -0.01213   -0.01578
AFIX 137
H16A  8    0.033907    0.290569    0.867746    11.00000   -1.50000
H16B  8   -0.018935    0.367823    0.936767    11.00000   -1.50000
H16C  8    0.056732    0.281980    0.959697    11.00000   -1.50000
AFIX   0
C17   1    0.042913    0.681493    0.758063    11.00000    0.04061    0.02307 =
         0.02966   -0.00082   -0.00586    0.00602
C18   1    0.038217    0.710924    0.847340    11.00000    0.05838    0.02081 =
         0.04071   -0.00440   -0.01703    0.00209
AFIX 137
H18A  8    0.108056    0.695121    0.857998    11.00000   -1.50000
H18B  8   -0.011673    0.680991    0.888821    11.00000   -1.50000
H18C  8    0.015246    0.775591    0.852629    11.00000   -1.50000
AFIX   0
C19   1   -0.067852    0.704549    0.744556    11.00000    0.06046    0.03666 =
         0.04540   -0.01140   -0.02094    0.02461
AFIX 137
H19A  8   -0.066848    0.685379    0.687670    11.00000   -1.50000
H19B  8   -0.091898    0.769081    0.750152    11.00000   -1.50000
H19C  8   -0.115739    0.673951    0.787196    11.00000   -1.50000
AFIX   0
C20   1    0.117182    0.732970    0.694924    11.00000    0.08241    0.01839 =
         0.05168    0.00303    0.00442   -0.00302
AFIX 137
H20A  8    0.118663    0.717356    0.636862    11.00000   -1.50000
H20B  8    0.188067    0.717395    0.703546    11.00000   -1.50000
H20C  8    0.092356    0.797109    0.703946    11.00000   -1.50000
AFIX   0
C21   1    0.260070    0.512370    0.471168    11.00000    0.03378    0.02112 =
         0.02830    0.00159   -0.00792   -0.00405
AFIX  43
H21   8    0.282444    0.568374    0.469080    11.00000   -1.20000
AFIX   0
C22   1    0.334038    0.440962    0.443791    11.00000    0.02404    0.02548 =
         0.02692   -0.00087   -0.00719   -0.00620
C23   1    0.440047    0.451214    0.389463    11.00000    0.02555    0.02256 =
         0.03436   -0.00336   -0.00323   -0.01011
C24   1    0.533209    0.414699    0.410367    11.00000    0.03054    0.02954 =
         0.04370    0.00047   -0.00554   -0.00647
AFIX  43
H24   8    0.531078    0.382290    0.461679    11.00000   -1.20000
AFIX   0
C25   1    0.628888    0.425308    0.356885    11.00000    0.02756    0.03697 =
         0.05748   -0.00735   -0.00684   -0.00815
AFIX  43
H25   8    0.692109    0.401637    0.372370    11.00000   -1.20000
AFIX   0
C26   1    0.632915    0.470004    0.281335    11.00000    0.03813    0.04981 =
         0.04999   -0.00470    0.00376   -0.02286
AFIX  43
H26   8    0.698992    0.476022    0.244368    11.00000   -1.20000
AFIX   0
C27   1    0.541998    0.505964    0.259045    11.00000    0.05061    0.05829 =
         0.04226    0.01004   -0.00442   -0.02714
AFIX  43
H27   8    0.545348    0.536692    0.206743    11.00000   -1.20000
AFIX   0
C28   1    0.444868    0.497473    0.312981    11.00000    0.03326    0.04586 =
         0.03931    0.00663   -0.00661   -0.01247
AFIX  43
H28   8    0.381976    0.523060    0.297852    11.00000   -1.20000
AFIX   0
C29   1    0.391185    0.269791    0.361664    11.00000    0.02709    0.02388 =
         0.03320   -0.00837   -0.00112   -0.00828
C30   1    0.479463    0.206231    0.359679    11.00000    0.03389    0.05365 =
         0.05234   -0.02214   -0.00916    0.00568
AFIX  43
H30   8    0.497641    0.186701    0.410898    11.00000   -1.20000
AFIX   0
C31   1    0.541422    0.171127    0.282095    11.00000    0.03718    0.08140 =
         0.07611   -0.04626    0.00169    0.00481
AFIX  43
H31   8    0.601239    0.126380    0.280277    11.00000   -1.20000
AFIX   0
C32   1    0.516240    0.201042    0.208312    11.00000    0.05813    0.07434 =
         0.05235   -0.03778    0.01943   -0.02829
AFIX  43
H32   8    0.560245    0.178328    0.155390    11.00000   -1.20000
AFIX   0
C33   1    0.428109    0.263489    0.209977    11.00000    0.08006    0.05828 =
         0.03045   -0.00968    0.00311   -0.03043
AFIX  43
H33   8    0.410582    0.282611    0.158422    11.00000   -1.20000
AFIX   0
C34   1    0.364575    0.298749    0.286712    11.00000    0.05059    0.03814 =
         0.02942   -0.00382   -0.00521   -0.01315
AFIX  43
H34   8    0.303663    0.342122    0.288080    11.00000   -1.20000
AFIX   0
C35   1    0.361850    0.276785    0.546820    11.00000    0.01929    0.02434 =
         0.03081   -0.00167   -0.00568   -0.00016
C36   1    0.401724    0.325326    0.597141    11.00000    0.02496    0.02581 =
         0.03006   -0.00187   -0.00714   -0.00195
AFIX  43
H36   8    0.403635    0.386812    0.586417    11.00000   -1.20000
AFIX   0
C37   1    0.438914    0.283219    0.663476    11.00000    0.03116    0.03828 =
         0.02926   -0.00440   -0.01008   -0.00051
AFIX  43
H37   8    0.467762    0.315870    0.697375    11.00000   -1.20000
AFIX   0
C38   1    0.434242    0.193992    0.680550    11.00000    0.02431    0.04197 =
         0.03402    0.00476   -0.00811    0.00400
AFIX  43
H38   8    0.460076    0.165779    0.725894    11.00000   -1.20000
AFIX   0
C39   1    0.392273    0.146139    0.631990    11.00000    0.03367    0.02670 =
         0.05051    0.01100   -0.01507   -0.00333
AFIX  43
H39   8    0.388158    0.085240    0.644359    11.00000   -1.20000
AFIX   0
C40   1    0.356001    0.186975    0.564973    11.00000    0.03092    0.02530 =
         0.05102    0.00002   -0.01798   -0.00555
AFIX  43
H40   8    0.327161    0.153974    0.531357    11.00000   -1.20000
AFIX   0
C41   1    0.882743    0.080050    0.745458    11.00000    0.02637    0.01852 =
         0.02788    0.00229   -0.00885   -0.00299
C42   1    0.950649    0.136717    0.751561    11.00000    0.02972    0.02034 =
         0.03193   -0.00195   -0.01069   -0.00261
C43   1    1.056537    0.121964    0.711681    11.00000    0.03067    0.02919 =
         0.04113    0.00206   -0.01205   -0.01340
C44   1    1.099628    0.050043    0.658452    11.00000    0.01971    0.02969 =
         0.04148   -0.00006   -0.00465   -0.00323
C45   1    1.035991   -0.007075    0.647016    11.00000    0.02984    0.02212 =
         0.03366   -0.00182   -0.00771   -0.00280
C46   1    0.931566    0.007887    0.691111    11.00000    0.02598    0.02181 =
         0.03157    0.00133   -0.00864   -0.00596
C47   1    0.708026    0.176860    0.855490    11.00000    0.02651    0.02121 =
         0.02832   -0.00008   -0.00628   -0.00521
C48   1    0.748967    0.175285    0.925685    11.00000    0.03522    0.02403 =
         0.03065   -0.00018   -0.00851   -0.00370
C49   1    0.714029    0.237769    0.990765    11.00000    0.04940    0.03520 =
         0.02798   -0.00287   -0.01425   -0.00772
C50   1    0.630748    0.304492    0.989579    11.00000    0.04857    0.02964 =
         0.02726   -0.00634   -0.00238   -0.00257
C51   1    0.584724    0.308130    0.923145    11.00000    0.03297    0.02934 =
         0.03667   -0.00332   -0.00430    0.00270
C52   1    0.623856    0.245383    0.858425    11.00000    0.03079    0.02922 =
         0.02879   -0.00186   -0.00921   -0.00653
C53   1    0.713254    0.111611    0.696480    11.00000    0.02196    0.02026 =
         0.03012   -0.00344   -0.00558   -0.00056
C54   1    0.730383    0.187949    0.648471    11.00000    0.02650    0.01837 =
         0.03310   -0.00410   -0.00698   -0.00424
C55   1    0.715520    0.202643    0.568307    11.00000    0.03038    0.02325 =
         0.03172    0.00198   -0.00574   -0.00180
C56   1    0.680242    0.139349    0.530606    11.00000    0.03174    0.03269 =
         0.02636   -0.00394   -0.01021    0.00103
C57   1    0.661533    0.062629    0.574591    11.00000    0.02432    0.02697 =
         0.03311   -0.00869   -0.00705   -0.00184
C58   1    0.678138    0.050220    0.654780    11.00000    0.02324    0.02358 =
         0.03189   -0.00154   -0.00452   -0.00527
C59   1    0.712587    0.008525    0.839426    11.00000    0.03139    0.02476 =
         0.02498   -0.00356   -0.00423   -0.00851
C60   1    0.772977   -0.062398    0.869985    11.00000    0.03988    0.02593 =
         0.02841   -0.00124   -0.00385   -0.00712
C61   1    0.732499   -0.130438    0.919045    11.00000    0.06462    0.02391 =
         0.02850    0.00106   -0.00591   -0.00921
C62   1    0.626365   -0.128888    0.940697    11.00000    0.07143    0.03121 =
         0.02762   -0.00138    0.00428   -0.02648
C63   1    0.562273   -0.060080    0.913402    11.00000    0.04175    0.03928 =
         0.03155   -0.01039    0.00802   -0.02278
C64   1    0.605677    0.006747    0.864819    11.00000    0.03567    0.03008 =
         0.02974   -0.00629   -0.00284   -0.00642
B25   6    0.753673    0.095039    0.784953    11.00000    0.02527    0.01925 =
         0.03091    0.00002   -0.00734   -0.00351
RESI CCL1 1
CL1   5    0.699270    0.511708    0.888615    11.00000    0.10322    0.08361 =
         0.05180   -0.00839   -0.00409   -0.02079
CL2   5    0.835889    0.479658    0.718373    11.00000    0.03930    0.06809 =
         0.06241   -0.00171   -0.00846    0.00772
C1    1    0.819047    0.455522    0.826669    11.00000    0.07748    0.10758 =
         0.06775    0.01647   -0.03693    0.00179
AFIX  23
H1A   8    0.877432    0.472655    0.845868    11.00000   -1.20000
H1B   8    0.821990    0.390526    0.835109    11.00000   -1.20000
AFIX   0
RESI 0
RESI CCL2 2
PART -1  21
CL1   5    0.115835    0.074403    0.924620    21.00000    0.16338    0.06423 =
         0.10094    0.01032   -0.06301   -0.04152
CL2   5    0.191790   -0.072751    0.803347    21.00000    0.08924    0.08914 =
         0.06747    0.00641   -0.01415    0.03568
C1    1    0.091079   -0.026732    0.891561    21.00000    0.06495    0.06820 =
         0.02934   -0.00307    0.01078    0.01729
AFIX  23
H1A   8    0.022986   -0.015899    0.876150    21.00000   -1.20000
H1B   8    0.086100   -0.069740    0.939059    21.00000   -1.20000
AFIX   0
PART 0
RESI 0
RESI CCL2 3
PART -2  -21
CL1   5    0.271146    0.043943    0.865380   -21.00000    0.07790    0.08840 =
         0.18366   -0.01993   -0.02124   -0.02250
CL2   5    0.094372   -0.039569    0.877942   -21.00000    0.13441    0.12608 =
         0.14397    0.06492   -0.09376   -0.07018
C1    1    0.141855    0.041613    0.922715   -21.00000    0.13059    0.09509 =
         0.09696    0.05599   -0.05010   -0.04234
AFIX  23
H1A   8    0.097727    0.100633    0.920401   -21.00000   -1.20000
H1B   8    0.139555    0.027247    0.982900   -21.00000   -1.20000
PART 0
RESI 0
AFIX   0
HKLF 4


REM  ly061_a.res in P-1
REM wR2 = 0.1614, GooF = S = 1.023, Restrained GooF = 1.027 for all data
REM R1 = 0.0590 for 10088 Fo > 4sig(Fo) and 0.0714 for all 12120 data
REM 890 parameters refined using 71 restraints

END

WGHT      0.0582      5.7116

REM Highest difference peak  0.835,  deepest hole -0.699,  1-sigma level  0.071
Q1    1   0.2364 -0.0215  0.8122  11.00000  0.05    0.84
Q2    1   0.2708  0.0222  0.8076  11.00000  0.05    0.72
Q3    1   0.7625  0.4770  0.8966  11.00000  0.05    0.63
Q4    1   0.8439  0.4786  0.7705  11.00000  0.05    0.61
Q5    1   0.7029  0.5625  0.8855  11.00000  0.05    0.51
Q6    1   0.2056  0.0756  0.8719  11.00000  0.05    0.42
Q7    1   0.8340  0.4917  0.6363  11.00000  0.05    0.41
Q8    1   0.1236  0.5129  0.4395  11.00000  0.05    0.39
Q9    1   0.3384  0.3176  0.3948  11.00000  0.05    0.39
Q10   1   0.3092  0.3253  0.5303  11.00000  0.05    0.35
Q11   1   0.2688  0.0193  0.8881  11.00000  0.05    0.31
Q12   1   0.6651  0.1795  0.5604  11.00000  0.05    0.31
Q13   1   0.2036 -0.0165  0.9044  11.00000  0.05    0.29
Q14   1   0.3174  0.3981  0.4604  11.00000  0.05    0.29
Q15   1   0.7018  0.1863  0.9845  11.00000  0.05    0.28
Q16   1   0.5756  0.2581  0.9076  11.00000  0.05    0.28
Q17   1   0.9266  0.0274  0.7432  11.00000  0.05    0.27
Q18   1   0.1896  0.2584  0.4701  11.00000  0.05    0.27
Q19   1   1.1817  0.1036  0.6319  11.00000  0.05    0.27
Q20   1   0.1415  0.4768  0.8144  11.00000  0.05    0.27
;
_shelx_res_checksum              50436
_shelx_hkl_file                  
;
   2   0   0   82.69    3.10
   3   0   0  268.47   12.70
   5   0   0 2605.84  140.19
   6   0   0  978.70   30.70
   7   0   0   75.59    3.40
   8   0   0   18.10    2.10
   9   0   0  118.89    5.50
  10   0   0    0.70    1.80
  11   0   0   28.90    2.80
  12   0   0   42.00    2.90
  13   0   0    2.90    1.90
  14   0   0   37.70    3.00
  15   0   0    0.40    1.40
 -15   1   0    2.40    1.80
 -14   1   0    0.60    1.80
 -13   1   0    9.60    1.80
 -12   1   0   16.50    2.20
 -11   1   0  178.68    6.00
 -10   1   0  161.68    6.80
  -9   1   0   13.10    3.00
  -8   1   0   38.30    3.50
  -7   1   0  349.67   13.50
  -6   1   0   60.79    3.40
  -5   1   0  870.71   34.70
  -4   1   0    2.50    1.50
  -2   1   0   11.10    0.80
  -1   1   0   53.09    3.10
   2   1   0  860.31   39.90
   3   1   0  230.58   12.90
   4   1   0 1666.83   64.89
   5   1   0 2080.09   99.29
   6   1   0  338.17   12.30
   7   1   0  554.64   21.10
   8   1   0   76.59    3.60
   9   1   0   10.40    1.40
  10   1   0  342.67    9.70
  11   1   0    5.10    1.40
  12   1   0    5.20    1.70
  13   1   0    0.40    1.30
  14   1   0   11.20    1.60
  15   1   0  160.38    5.10
 -15   2   0  110.39    6.30
 -14   2   0   10.80    2.30
 -13   2   0   14.00    2.60
 -12   2   0    4.80    2.20
 -11   2   0   84.59    4.40
 -10   2   0   80.89    4.40
  -9   2   0   78.39    4.40
  -8   2   0    3.40    1.70
  -7   2   0  640.54   22.80
  -6   2   0 1637.54   60.19
  -5   2   0 1278.77   46.60
  -3   2   0  242.78    8.50
  -2   2   0   52.29    2.30
  -1   2   0   96.69    4.10
   0   2   0  842.42   46.30
   2   2   0  231.48    6.30
   4   2   0  967.10   40.30
   5   2   0 2654.33  150.98
   6   2   0   92.49    3.90
   7   2   0 1136.39   35.10
   8   2   0    1.80    1.40
   9   2   0  162.78    4.50
  10   2   0   14.60    1.60
  11   2   0   25.10    2.20
  12   2   0  249.38    6.10
  13   2   0    2.40    1.40
  14   2   0    5.00    1.40
  15   2   0    1.00    1.50
 -14   3   0   72.09    4.00
 -13   3   0   88.89    4.30
 -12   3   0    1.40    3.20
 -11   3   0   82.59    4.70
 -10   3   0  707.53   27.40
  -9   3   0  106.39    4.90
  -8   3   0  103.69    4.40
  -7   3   0 1832.82   64.79
  -6   3   0  368.26   13.40
  -5   3   0  324.37    9.80
  -4   3   0   31.00    2.00
  -3   3   0    2.10    0.90
  -2   3   0 1979.70   85.59
  -1   3   0  178.28    7.10
   0   3   0  303.67    9.40
   1   3   0   13.40    0.50
   2   3   0   22.90    0.80
   3   3   0 2959.10  122.59
   4   3   0  165.68    5.30
   5   3   0  866.01   22.70
   6   3   0  585.94   16.90
   7   3   0  421.26   10.30
   8   3   0  102.39    3.50
   9   3   0  174.98    5.00
  10   3   0  298.67    7.00
  11   3   0  322.97    7.40
  12   3   0   12.80    1.30
  13   3   0  132.59    4.00
  14   3   0   35.00    2.00
  15   3   0    5.20    1.80
 -14   4   0   37.20    6.60
 -13   4   0    2.80    4.00
 -12   4   0    2.90    4.60
 -11   4   0  182.18    8.70
 -10   4   0   40.20    3.40
  -9   4   0    4.60    2.80
  -8   4   0    5.60    2.10
  -7   4   0   14.50    2.10
  -6   4   0  294.57   11.10
  -5   4   0  118.29    4.50
  -4   4   0  740.93   23.70
  -3   4   0  104.39    4.30
  -2   4   0  119.99    5.00
  -1   4   0  917.61   34.80
   1   4   0 1187.88   28.40
   2   4   0  731.03   13.10
   3   4   0  565.84   11.70
   4   4   0  832.42   17.60
   5   4   0  280.67    6.30
   6   4   0  464.15   13.10
   7   4   0  165.88    4.30
   8   4   0   21.50    1.20
   9   4   0  121.69    3.30
  10   4   0   15.50    1.30
  11   4   0  107.19    3.10
  12   4   0    2.90    1.10
  13   4   0   14.00    1.50
  14   4   0   15.40    1.80
  15   4   0   25.90    2.40
 -14   5   0    8.00    4.10
 -13   5   0   20.80    3.90
 -12   5   0   25.20    4.40
 -11   5   0   18.30    3.20
 -10   5   0  205.78    9.50
  -9   5   0    3.60    2.40
  -8   5   0  230.78    9.80
  -7   5   0   42.50    2.40
  -6   5   0   34.80    2.40
  -5   5   0  246.18    9.20
  -4   5   0    2.90    1.60
  -3   5   0  276.97    9.90
  -2   5   0    0.40    1.30
  -1   5   0 1072.79   39.30
   0   5   0  832.22   29.60
   1   5   0   29.40    1.10
   2   5   0  588.14   10.30
   3   5   0   28.50    1.00
   4   5   0  229.28    4.80
   5   5   0  184.98    3.70
   6   5   0    0.40    0.60
   7   5   0  513.55    9.90
   8   5   0    2.50    0.90
   9   5   0   62.79    2.30
  10   5   0   39.10    1.80
  11   5   0    0.50    1.10
  12   5   0   19.50    1.70
  13   5   0   31.70    2.10
  14   5   0  415.06    9.10
  15   5   0   21.50    3.20
 -13   6   0    5.00    4.20
 -12   6   0   14.00    3.90
 -11   6   0   35.10    4.30
 -10   6   0   78.49    5.90
  -9   6   0   25.90    3.20
  -8   6   0   21.80    2.80
  -7   6   0    3.40    1.40
  -6   6   0   81.39    4.10
  -5   6   0  750.62   26.80
  -4   6   0  237.48    8.30
  -3   6   0 1329.77   44.50
  -2   6   0 1153.28   38.70
  -1   6   0   14.40    2.30
   0   6   0  497.65   32.70
   1   6   0 1629.64   38.20
   2   6   0 2354.56   59.59
   3   6   0 2443.56   50.89
   4   6   0  359.06    6.30
   5   6   0  701.83   11.80
   6   6   0  267.27    5.00
   7   6   0  124.09    2.80
   8   6   0  223.28    5.00
   9   6   0  265.27    5.70
  10   6   0    1.10    1.00
  11   6   0   37.20    2.00
  12   6   0   92.09    3.90
  13   6   0    1.60    2.40
  14   6   0    5.00    2.90
  15   6   0   18.60    2.70
 -13   7   0    6.80    4.00
 -12   7   0    5.50    3.40
 -11   7   0    4.30    3.90
 -10   7   0    8.90    4.40
  -9   7   0  390.76   17.30
  -8   7   0  127.29    5.70
  -7   7   0   83.09    4.20
  -6   7   0   29.30    2.80
  -5   7   0  666.93   21.70
  -4   7   0  112.89    4.50
  -3   7   0 1625.14   65.29
  -2   7   0   53.49    3.50
  -1   7   0  952.70   36.60
   0   7   0  431.36   15.90
   1   7   0 1586.24   35.40
   2   7   0   48.20    1.80
   3   7   0 3231.08   73.19
   4   7   0   19.10    0.90
   5   7   0  373.96    6.60
   6   7   0    5.10    0.70
   7   7   0  296.37    5.50
   8   7   0   99.19    2.60
   9   7   0   36.80    1.70
  10   7   0  479.95   11.50
  11   7   0   24.50    2.10
  12   7   0    8.90    3.40
  13   7   0    1.50    2.30
  14   7   0    3.20    2.60
  15   7   0   15.40    4.30
 -12   8   0   47.00    4.70
 -11   8   0   14.20    3.40
 -10   8   0   65.49    5.30
  -9   8   0  117.59    6.60
  -8   8   0  114.89    6.40
  -7   8   0   36.20    3.30
  -6   8   0   39.30    2.90
  -5   8   0   12.40    1.90
  -4   8   0   33.50    2.30
  -3   8   0  169.48    6.10
  -2   8   0  162.58    6.20
  -1   8   0   19.60    2.10
   0   8   0 1235.88   39.60
   1   8   0 1202.18   26.80
   2   8   0  941.71   21.50
   3   8   0   38.10    1.60
   4   8   0  767.82   13.70
   5   8   0 1145.79   20.30
   6   8   0   24.20    1.20
   7   8   0  354.46    7.50
   8   8   0   61.89    2.50
   9   8   0  920.31   17.90
  10   8   0   12.10    3.80
  11   8   0    0.00    2.70
  12   8   0   57.39    4.40
  13   8   0   46.20    3.80
  14   8   0   29.20    3.60
  15   8   0   42.20    3.20
 -12   9   0   28.90    4.50
 -11   9   0    2.20    3.70
 -10   9   0   41.50    4.20
  -9   9   0  153.58   10.60
  -8   9   0  144.59    5.90
  -7   9   0    7.00    2.90
  -6   9   0   14.10    3.90
  -5   9   0  347.77   14.50
  -4   9   0  175.58    8.80
  -3   9   0  123.99    5.60
  -2   9   0  101.89    4.40
  -1   9   0   99.89    4.40
   0   9   0  633.84   17.60
   1   9   0  935.01   19.90
   2   9   0  210.88    5.20
   3   9   0 1272.27   26.10
   4   9   0   19.90    1.20
   5   9   0    3.40    0.70
   6   9   0   38.50    1.80
   7   9   0  324.37    7.80
   8   9   0   49.50    2.50
   9   9   0  326.17    9.00
  10   9   0  698.23   14.40
  11   9   0    5.40    2.70
  12   9   0   37.50    3.20
  13   9   0   96.39    5.50
  14   9   0    7.70    3.60
  15   9   0   58.69   14.80
 -11  10   0   35.80    4.50
 -10  10   0    5.00    3.60
  -9  10   0  112.99    6.00
  -8  10   0    3.00    3.00
  -7  10   0   56.59    4.10
  -6  10   0   93.29    5.50
  -5  10   0   48.00    3.90
  -4  10   0    9.90    2.70
  -3  10   0   50.09    3.40
  -2  10   0   21.10    2.60
  -1  10   0  837.42   32.80
   0  10   0  273.17    7.10
   1  10   0   90.39    3.10
   2  10   0   29.20    1.90
   3  10   0  141.39    4.10
   4  10   0   21.50    1.50
   5  10   0   69.19    2.50
   6  10   0   38.80    2.00
   7  10   0   55.79    2.60
   8  10   0    0.00    2.80
   9  10   0  529.65   10.70
  10  10   0    0.00    6.60
  11  10   0   50.69    4.60
  12  10   0    1.00    2.90
  13  10   0   56.29    4.30
  14  10   0   55.29    3.80
 -10  11   0   24.40    4.20
  -9  11   0   43.40    4.90
  -8  11   0   18.90    4.20
  -7  11   0   63.69    5.30
  -6  11   0   27.70    3.40
  -5  11   0  400.06   17.30
  -4  11   0   20.80    3.70
  -3  11   0  206.28    9.60
  -2  11   0  255.37    8.50
  -1  11   0  137.19    6.00
   0  11   0   99.09    3.60
   1  11   0   84.39    3.80
   2  11   0  838.12   19.20
   3  11   0    1.70    2.30
   4  11   0   49.40    3.40
   5  11   0    4.40    1.80
   6  11   0  863.51   27.10
   7  11   0  261.97    7.80
   8  11   0  394.76   10.30
   9  11   0   88.39    3.90
  10  11   0    0.00    3.60
  11  11   0  127.99    9.60
  12  11   0    1.50    3.10
  13  11   0    3.00    3.50
  14  11   0   28.60    2.40
 -10  12   0   14.10    5.20
  -9  12   0   69.59    5.10
  -8  12   0   47.70    4.30
  -7  12   0   65.79    5.30
  -6  12   0    6.20    4.20
  -5  12   0  261.27   14.60
  -4  12   0  109.99    6.70
  -3  12   0    9.20    1.30
  -2  12   0    7.30    1.60
  -1  12   0   14.90    1.50
   0  12   0   48.80    2.90
   1  12   0    0.00    4.40
   2  12   0    5.10    3.10
   3  12   0  214.98    5.80
   4  12   0    0.00    5.00
   5  12   0    0.00    6.10
   6  12   0  134.99    5.40
   7  12   0   12.40    3.20
   8  12   0  377.96   10.90
   9  12   0    7.60    1.90
  10  12   0    3.20    2.00
  11  12   0    0.50    2.40
  12  12   0  104.39    4.20
  13  12   0   43.70    5.40
  -9  13   0  116.99    6.60
  -8  13   0    7.60    4.20
  -7  13   0   27.30    4.20
  -6  13   0   43.40    3.30
  -5  13   0    7.40    5.20
  -4  13   0  215.08    9.70
  -3  13   0    1.80    2.30
  -2  13   0   60.29    3.40
  -1  13   0  128.29    4.80
   0  13   0   60.39    4.80
   1  13   0  220.88    7.30
   2  13   0  555.34   14.00
   3  13   0   77.69    5.40
   4  13   0  165.68    5.20
   5  13   0  103.69    4.90
   6  13   0   54.79    4.20
   7  13   0  447.26   10.10
   8  13   0   13.10    3.50
   9  13   0   55.29    2.60
  10  13   0    8.00    1.90
  11  13   0   13.90    2.40
  12  13   0   76.19    6.20
  13  13   0    2.90    1.90
  -8  14   0    7.80    5.10
  -7  14   0    0.50    5.80
  -6  14   0   69.49    5.00
  -5  14   0   54.99    4.10
  -4  14   0   29.50    4.00
  -3  14   0   33.90    4.10
  -2  14   0  384.56   11.10
  -1  14   0   49.80    8.70
   0  14   0   93.59    5.10
   1  14   0   56.39    5.80
   2  14   0   16.00    3.50
   3  14   0    9.70    4.80
   4  14   0   42.00    3.20
   5  14   0   15.70    2.40
   6  14   0   18.50    2.10
   7  14   0   62.39    3.40
   8  14   0   87.79    6.20
   9  14   0   50.39    3.20
  10  14   0    0.10    4.00
  11  14   0   57.89    4.80
  12  14   0   53.49    4.80
  -6  15   0    3.30    2.50
  -5  15   0    4.60    2.50
  -4  15   0  158.18   10.10
  -3  15   0   61.29    3.80
  -2  15   0   96.99    5.00
  -1  15   0  208.58   17.80
   0  15   0   83.59    6.00
   1  15   0   89.99    5.20
   2  15   0  297.47    8.40
   3  15   0  254.67   10.00
   4  15   0   34.10    3.00
   5  15   0    0.00    2.80
   6  15   0  157.18    7.10
   7  15   0   21.80    3.10
   8  15   0   88.69    3.90
   9  15   0   15.40    3.90
  10  15   0   11.50    3.10
  11  15   0    7.00    3.10
  -5  16   0   16.10    3.30
  -4  16   0    8.90    4.30
  -3  16   0    0.00    3.70
  -2  16   0   78.99    5.20
  -1  16   0   14.90    3.10
   0  16   0  375.46   10.20
   1  16   0  144.79    8.10
   2  16   0  126.99    6.90
   3  16   0    0.00    3.50
   4  16   0    0.60    2.10
   5  16   0    0.30    2.30
   6  16   0   16.70    3.40
   7  16   0   62.89    3.80
   8  16   0   10.70    4.30
   9  16   0   12.10    3.20
  10  16   0   19.70    2.40
  -3  17   0  102.39    6.00
  -2  17   0    0.00    3.90
  -1  17   0    0.40    4.90
   0  17   0    4.90    3.70
   1  17   0   80.49    9.80
   2  17   0    6.00    5.90
   3  17   0   12.70    2.20
   4  17   0    0.00    2.10
   5  17   0   29.40    2.80
   6  17   0   12.50    2.60
   7  17   0   14.80    3.80
   8  17   0   24.10    3.30
  -1  18   0    0.00    2.90
   0  18   0   12.30    4.60
   1  18   0    2.90    3.00
   2  18   0   74.89    4.60
   3  18   0    3.20    2.70
   4  18   0    3.90    2.80
   5  18   0   15.20    2.90
   6  18   0    5.00    2.90
  -6 -18   1   38.70    2.70
  -5 -18   1   10.70    3.40
  -4 -18   1   59.89    4.00
  -3 -18   1   18.90    3.10
  -2 -18   1   23.40    4.30
  -1 -18   1   79.19    5.80
   0 -18   1   26.30    3.70
   1 -18   1    1.20    2.10
  -8 -17   1    4.60    3.10
  -7 -17   1    2.70    2.80
  -6 -17   1    3.90    3.10
  -5 -17   1   36.10    3.30
  -4 -17   1    2.60    2.50
  -3 -17   1    1.30    2.40
  -2 -17   1  253.67    8.00
  -1 -17   1  142.79    6.20
   0 -17   1   21.70    3.10
   1 -17   1   20.40    4.60
   2 -17   1    1.10    6.10
   3 -17   1  123.89    6.70
 -10 -16   1   13.40    4.10
  -9 -16   1   27.50    4.30
  -8 -16   1    3.20    4.10
  -7 -16   1   37.70    4.20
  -6 -16   1    2.10    2.60
  -5 -16   1   12.50    2.60
  -4 -16   1    7.60    2.90
  -3 -16   1   21.40    3.60
  -2 -16   1  282.47   12.40
  -1 -16   1   23.40    6.20
   0 -16   1   69.89    5.50
   1 -16   1  115.39    5.00
   2 -16   1    7.60    4.60
   3 -16   1   42.80    3.50
   4 -16   1    1.60    3.30
   5 -16   1   28.10    4.10
 -11 -15   1   39.60    2.60
 -10 -15   1    5.60    3.00
  -9 -15   1   33.60    3.50
  -8 -15   1   22.30    3.70
  -7 -15   1   17.20    3.00
  -6 -15   1   26.30    4.50
  -5 -15   1  120.59    4.80
  -4 -15   1   83.79    4.20
  -3 -15   1   41.20    6.10
  -2 -15   1    0.00    7.00
  -1 -15   1    0.90    3.60
   0 -15   1    0.00    3.90
   1 -15   1  108.39   13.50
   2 -15   1    0.00    4.00
   3 -15   1    8.40    2.10
   4 -15   1   98.69    5.10
   5 -15   1    4.70    2.40
   6 -15   1   32.30   10.00
   7 -15   1    6.70    5.20
 -12 -14   1   64.29    3.40
 -11 -14   1    0.00    3.70
 -10 -14   1    8.80    3.10
  -9 -14   1    6.80    2.30
  -8 -14   1   86.19    5.30
  -7 -14   1   22.80    3.10
  -6 -14   1   11.90    2.50
  -5 -14   1   14.30    2.50
  -4 -14   1   10.80    2.70
  -3 -14   1   26.70    2.70
  -2 -14   1    0.00    2.50
  -1 -14   1  115.79    5.70
   0 -14   1   60.89    4.40
   1 -14   1  228.18    7.80
   2 -14   1   45.70    4.40
   3 -14   1    3.20    1.90
   4 -14   1    2.20    2.20
   5 -14   1    7.10    1.80
   6 -14   1   70.49    4.70
   7 -14   1    8.50    7.20
   8 -14   1  110.39    4.90
 -12 -13   1   71.69    5.40
 -11 -13   1    4.10    3.50
 -10 -13   1    0.00    1.90
  -9 -13   1    0.00    2.50
  -8 -13   1    8.70    2.00
  -7 -13   1   49.70    5.80
  -6 -13   1   80.09    3.60
  -5 -13   1  476.95   10.90
  -4 -13   1    0.00    3.30
  -3 -13   1    2.40    2.90
  -2 -13   1    0.00    3.90
  -1 -13   1  123.49    6.70
   0 -13   1    0.00    3.30
   1 -13   1   30.10    2.90
   2 -13   1   77.89    3.50
   3 -13   1   16.80    2.60
   4 -13   1   75.39    5.60
   5 -13   1  104.79   14.80
   6 -13   1    3.50    5.00
   7 -13   1   13.30    4.60
   8 -13   1   78.99    7.20
   9 -13   1  144.09    7.40
 -13 -12   1   18.90    4.00
 -12 -12   1   45.70    4.20
 -11 -12   1    8.20    3.20
 -10 -12   1   11.10    2.30
  -9 -12   1    2.10    2.00
  -8 -12   1  123.89    6.80
  -7 -12   1   12.90    2.00
  -6 -12   1   57.49    4.20
  -5 -12   1  115.89    4.70
  -4 -12   1   46.10    2.70
  -3 -12   1    0.00    4.30
  -2 -12   1    4.10    2.10
  -1 -12   1    9.60    2.80
   0 -12   1  392.16   10.90
   1 -12   1  135.79    4.90
   2 -12   1   35.10    2.10
   3 -12   1   10.00    5.10
   4 -12   1   48.00    5.80
   5 -12   1  220.58   12.90
   6 -12   1  137.89    8.70
   7 -12   1   65.19    6.10
   8 -12   1    2.70    4.90
   9 -12   1   74.39    4.90
  10 -12   1  169.18    8.90
 -14 -11   1  101.89   12.50
 -13 -11   1    0.20    4.50
 -12 -11   1    6.20    2.70
 -11 -11   1  333.07   10.00
 -10 -11   1    8.20    2.60
  -9 -11   1  144.19    4.70
  -8 -11   1    3.10    5.60
  -7 -11   1    4.80    3.40
  -6 -11   1  883.11   23.50
  -5 -11   1   39.40    2.00
  -4 -11   1  140.39    4.70
  -3 -11   1    2.90    2.30
  -2 -11   1   46.30    3.70
  -1 -11   1   51.59    2.60
   0 -11   1   25.20    1.80
   1 -11   1    7.60    1.10
   2 -11   1    5.60    1.50
   3 -11   1   14.90    3.10
   4 -11   1    1.20    4.10
   5 -11   1  215.88   10.80
   6 -11   1   28.70    3.40
   7 -11   1    5.60    3.50
   8 -11   1   21.50    3.60
   9 -11   1  139.69    8.30
  10 -11   1  333.07   17.70
  11 -11   1   30.20    4.00
 -14 -10   1   32.70    3.60
 -13 -10   1   22.00    3.40
 -12 -10   1  106.69    4.30
 -11 -10   1    3.80    3.20
 -10 -10   1   40.40    3.90
  -9 -10   1   41.10    4.30
  -8 -10   1    7.00    1.70
  -7 -10   1  117.29    3.60
  -6 -10   1   17.40    1.30
  -5 -10   1   93.99    2.70
  -4 -10   1  161.08    4.30
  -3 -10   1   39.00    2.60
  -2 -10   1    0.50    0.70
  -1 -10   1  273.67    7.90
   0 -10   1    6.50    1.00
   1 -10   1 1581.74   41.10
   2 -10   1  697.13   25.70
   3 -10   1  138.69    6.90
   4 -10   1  145.19    7.30
   5 -10   1  136.79    6.20
   6 -10   1  619.14   22.70
   7 -10   1   23.40    3.10
   8 -10   1   23.20    3.20
   9 -10   1  204.18    9.50
  10 -10   1   16.60    3.60
  11 -10   1   43.60    6.00
 -14  -9   1   20.50    7.00
 -13  -9   1  237.48    9.50
 -12  -9   1   11.70    2.80
 -11  -9   1   49.90    3.20
 -10  -9   1  184.38    8.20
  -9  -9   1    7.20    1.50
  -8  -9   1  162.88    4.20
  -7  -9   1    4.40    1.00
  -6  -9   1   16.60    1.30
  -5  -9   1    8.20    0.80
  -4  -9   1  641.34   11.80
  -3  -9   1  177.88    4.00
  -2  -9   1   49.40    1.90
  -1  -9   1   28.20    1.50
   0  -9   1   58.59    2.30
   1  -9   1    6.20    1.30
   2  -9   1  410.46   14.40
   3  -9   1    5.50    2.20
   4  -9   1   34.60    2.70
   5  -9   1  263.07   10.40
   6  -9   1  194.68    8.80
   7  -9   1  143.79    6.00
   8  -9   1  368.76   15.00
   9  -9   1  354.16   14.30
  10  -9   1   45.00    4.10
  11  -9   1   31.70    4.10
  12  -9   1   18.00    4.10
 -15  -8   1    6.20    4.20
 -14  -8   1    5.00    3.10
 -13  -8   1   13.30    2.90
 -12  -8   1  337.67    9.00
 -11  -8   1  106.99    3.70
 -10  -8   1    9.00    2.30
  -9  -8   1  103.99    3.90
  -8  -8   1   26.30    1.30
  -7  -8   1  315.47    6.60
  -6  -8   1  632.74   10.60
  -5  -8   1  165.48    3.50
  -4  -8   1  218.48    4.40
  -3  -8   1 1288.77   23.10
  -2  -8   1  137.29    3.80
  -1  -8   1   92.29    3.00
   0  -8   1  203.98    5.50
   1  -8   1  235.58    8.80
   2  -8   1   52.89    3.10
   3  -8   1   25.10    2.40
   4  -8   1   10.10    1.90
   5  -8   1  225.28    8.80
   6  -8   1    5.00    2.10
   7  -8   1   14.30    2.80
   8  -8   1  177.08    7.50
   9  -8   1   37.10    3.20
  10  -8   1   14.10    4.00
  11  -8   1    2.00    3.40
  12  -8   1   15.40    3.70
  13  -8   1  146.39    9.70
 -15  -7   1    0.40    1.90
 -14  -7   1   21.10    3.00
 -13  -7   1    2.20    2.00
 -12  -7   1    1.10    1.90
 -11  -7   1   23.50    1.90
 -10  -7   1   78.29    2.90
  -9  -7   1   41.20    1.80
  -8  -7   1   44.20    1.90
  -7  -7   1    6.60    0.80
  -6  -7   1  121.29    2.70
  -5  -7   1   42.90    1.30
  -4  -7   1   32.20    1.10
  -3  -7   1   55.39    1.70
  -2  -7   1  257.37    5.80
  -1  -7   1  120.19    3.40
   0  -7   1  618.94   20.80
   1  -7   1  732.53   29.90
   2  -7   1  975.70   32.80
   3  -7   1    8.40    2.20
   4  -7   1   66.69    3.70
   5  -7   1  146.69    6.30
   6  -7   1   97.19    4.90
   7  -7   1    4.90    2.00
   8  -7   1   72.49    3.90
   9  -7   1  405.06   17.60
  10  -7   1    6.50    2.70
  11  -7   1   16.10    4.10
  12  -7   1    0.00    3.30
  13  -7   1    8.00    4.60
 -15  -6   1   16.30    2.30
 -14  -6   1   25.10    3.10
 -13  -6   1    0.00    1.70
 -12  -6   1    9.20    1.50
 -11  -6   1   21.30    1.70
 -10  -6   1  525.25    9.70
  -9  -6   1  224.88    5.10
  -8  -6   1   27.80    1.30
  -7  -6   1   13.50    1.00
  -6  -6   1  102.49    2.40
  -5  -6   1  227.28    4.50
  -4  -6   1 2757.82   52.89
  -3  -6   1  804.42   16.10
  -2  -6   1  462.15    8.90
  -1  -6   1  238.78    5.40
   0  -6   1  659.13   19.20
   1  -6   1  193.38    7.30
   2  -6   1  177.58    6.60
   3  -6   1   25.60    2.70
   4  -6   1   62.69    3.30
   5  -6   1  482.95   17.50
   6  -6   1   53.59    3.10
   7  -6   1    3.60    1.50
   8  -6   1    2.40    1.50
   9  -6   1   30.70    3.30
  10  -6   1   59.79    4.40
  11  -6   1    4.80    3.00
  12  -6   1   61.19    4.80
  13  -6   1    0.00    3.40
  14  -6   1    7.90    3.70
 -15  -5   1   42.50    3.10
 -14  -5   1    4.90    1.90
 -13  -5   1   30.30    1.80
 -12  -5   1   35.80    1.90
 -11  -5   1  111.09    3.20
 -10  -5   1    2.10    1.10
  -9  -5   1    7.30    1.10
  -8  -5   1   25.60    1.40
  -7  -5   1  320.47    6.80
  -6  -5   1  191.58    4.20
  -5  -5   1    8.30    0.80
  -4  -5   1   54.99    1.70
  -3  -5   1   88.19    2.30
  -2  -5   1  157.98    4.00
  -1  -5   1  280.67    6.70
   0  -5   1  426.56   11.60
   1  -5   1 1468.85   49.00
   2  -5   1  267.97    9.10
   3  -5   1   77.89    4.50
   4  -5   1  236.68    8.20
   5  -5   1  669.33   25.90
   6  -5   1 1089.59   44.80
   7  -5   1   75.09    3.10
   8  -5   1  309.97   12.50
   9  -5   1    1.40    2.30
  10  -5   1  254.07    9.60
  11  -5   1   87.59    5.50
  12  -5   1   54.49    5.80
  13  -5   1    0.20    3.80
  14  -5   1    1.90    4.20
 -15  -4   1    4.40    2.00
 -14  -4   1   14.60    1.60
 -13  -4   1   15.80    1.70
 -12  -4   1  129.99    3.70
 -11  -4   1   45.80    2.00
 -10  -4   1    2.00    1.10
  -9  -4   1   92.19    2.60
  -8  -4   1   53.99    1.90
  -7  -4   1  423.76    9.50
  -6  -4   1   32.40    1.90
  -5  -4   1 1791.62   36.10
  -4  -4   1 2507.65   82.59
  -3  -4   1 3880.51  149.49
  -2  -4   1 2720.13  139.09
   0  -4   1   94.19    2.80
   1  -4   1  356.06   12.20
   2  -4   1  327.97   10.90
   3  -4   1  256.37    9.50
   4  -4   1   32.30    2.30
   5  -4   1    8.60    1.50
   6  -4   1   82.89    3.30
   7  -4   1   29.20    1.70
   8  -4   1  383.56   15.70
   9  -4   1  267.37   11.60
  10  -4   1   31.60    3.20
  11  -4   1  139.99    6.50
  12  -4   1   23.30    3.90
  13  -4   1    0.80    3.30
  14  -4   1    2.80    3.60
 -15  -3   1   31.70    2.40
 -14  -3   1    8.20    1.50
 -13  -3   1   17.40    2.00
 -12  -3   1    9.00    1.40
 -11  -3   1  158.88    4.10
 -10  -3   1    3.10    1.20
  -9  -3   1  246.88    6.10
  -8  -3   1  167.28    4.70
  -7  -3   1  126.59    3.60
  -6  -3   1 1277.47   39.20
  -5  -3   1  211.08    8.70
  -4  -3   1  929.41   23.20
  -3  -3   1  547.75   15.60
  -2  -3   1  129.79    3.20
   0  -3   1  137.09    4.20
   1  -3   1  919.71   32.70
   2  -3   1 3818.32  463.75
   3  -3   1  135.79   11.50
   4  -3   1   55.29    2.30
   5  -3   1    6.60    1.20
   6  -3   1  570.24   19.30
   7  -3   1  121.09    5.60
   8  -3   1  702.63   24.00
   9  -3   1  172.08    8.50
  10  -3   1  272.47   14.10
  11  -3   1    4.00    2.80
  12  -3   1   20.90    2.70
  13  -3   1    4.90    4.20
  14  -3   1  294.77    9.70
  15  -3   1   10.00    3.20
 -15  -2   1    2.80    1.70
 -14  -2   1    2.70    1.40
 -13  -2   1    5.30    1.80
 -12  -2   1    8.60    1.50
 -11  -2   1   63.19    2.60
 -10  -2   1   14.00    1.50
  -9  -2   1  684.23   14.80
  -8  -2   1  124.29    3.80
  -7  -2   1 1857.71   53.59
  -6  -2   1  240.58    8.10
  -5  -2   1   78.29    3.70
  -4  -2   1   67.59    3.00
  -2  -2   1  443.36   10.30
  -1  -2   1 1039.50   30.30
   0  -2   1  435.86   15.40
   1  -2   1  213.78    7.90
   2  -2   1 1467.05   90.79
   3  -2   1  480.55   17.00
   4  -2   1 1431.26   66.79
   5  -2   1   47.10    2.10
   6  -2   1 2071.29   68.19
   7  -2   1   19.10    1.90
   8  -2   1   37.90    2.50
   9  -2   1  464.45   18.10
  10  -2   1   73.19    4.50
  11  -2   1   26.60    3.20
  12  -2   1   30.50    3.20
  13  -2   1   39.00    3.10
  14  -2   1    2.90    2.10
  15  -2   1    2.50    1.70
 -15  -1   1    6.80    2.10
 -14  -1   1   81.49    3.10
 -13  -1   1   16.10    2.20
 -12  -1   1   47.40    2.50
 -11  -1   1  310.07    7.70
 -10  -1   1   15.20    2.20
  -9  -1   1  338.37   10.20
  -8  -1   1   53.99    2.90
  -7  -1   1  113.89    4.90
  -6  -1   1  114.69    5.30
  -5  -1   1  561.94   19.10
  -4  -1   1   60.79    2.60
  -3  -1   1  503.05   18.90
  -2  -1   1    4.90    1.30
  -1  -1   1 1504.95   75.59
   0  -1   1   88.69    7.00
   4  -1   1  458.45   14.50
   5  -1   1    5.60    1.10
   6  -1   1   44.60    2.60
   7  -1   1  388.16   17.00
   8  -1   1  127.39    4.90
   9  -1   1    0.00    1.60
  10  -1   1   40.10    3.40
  11  -1   1   23.70    3.60
  12  -1   1    9.80    2.00
  13  -1   1    0.40    1.90
  14  -1   1   91.09    4.20
  15  -1   1   36.20    2.40
 -15   0   1   17.70    2.40
 -14   0   1   63.99    3.70
 -13   0   1   17.00    1.90
 -12   0   1   43.20    2.40
 -11   0   1  211.48    6.10
 -10   0   1   48.20    2.90
  -9   0   1  493.25   14.20
  -8   0   1  242.08   11.10
  -7   0   1  654.43   24.00
  -6   0   1  660.63   24.70
  -5   0   1  264.87   10.10
  -4   0   1 1044.00   35.30
  -1   0   1  335.87    9.10
   3   0   1   16.20    1.00
   4   0   1 1839.52  113.19
   5   0   1 1211.98   36.50
   6   0   1  229.18    7.30
   7   0   1   14.30    2.20
   8   0   1  210.38    7.60
   9   0   1  150.48    5.90
  10   0   1    3.30    1.90
  11   0   1  101.99    3.80
  12   0   1   39.90    2.10
  13   0   1    1.50    1.70
  14   0   1    3.30    1.80
  15   0   1   24.60    2.00
 -15   1   1    2.20    2.10
 -14   1   1  143.59    5.40
 -13   1   1  158.48    5.30
 -12   1   1   43.40    3.60
 -11   1   1   38.80    2.70
 -10   1   1    4.00    2.20
  -9   1   1  820.22   30.60
  -8   1   1    2.10    1.80
  -7   1   1   73.99    3.60
  -6   1   1 2387.66   86.79
  -5   1   1   39.10    2.50
  -4   1   1 1374.16   47.00
  -3   1   1 1624.94   86.89
  -2   1   1    5.60    1.10
  -1   1   1  192.98    7.90
   1   1   1   21.00    0.70
   2   1   1 1213.48  188.68
   4   1   1 1503.05   71.09
   5   1   1  247.48    8.40
   6   1   1  125.19    4.80
   7   1   1 4782.12  299.77
   8   1   1  802.32   27.90
   9   1   1    8.00    1.90
  10   1   1  149.69    5.00
  11   1   1    5.20    1.80
  12   1   1   19.00    1.70
  13   1   1   10.00    1.70
  14   1   1   26.20    2.00
  15   1   1   12.20    2.10
 -14   2   1   21.40    2.10
 -13   2   1  117.49    4.80
 -12   2   1    0.70    1.80
 -11   2   1   32.20    2.40
 -10   2   1  742.73   22.50
  -9   2   1   88.59    4.60
  -8   2   1   75.89    5.10
  -7   2   1  551.24   21.00
  -6   2   1  156.48    6.60
  -5   2   1 2576.94   83.49
  -4   2   1  888.11   35.50
  -3   2   1 1392.86   51.09
  -1   2   1  591.64   23.60
   0   2   1  659.93   14.70
   1   2   1  601.04   11.20
   2   2   1 1979.10   57.69
   3   2   1 2100.69  255.67
   4   2   1   91.39    4.50
   5   2   1   88.29    3.70
   6   2   1  127.09    5.90
   7   2   1  125.99    7.30
   8   2   1 1244.38   39.80
   9   2   1  155.68    6.40
  10   2   1  387.36    9.30
  11   2   1  279.27    7.30
  12   2   1   40.00    3.10
  13   2   1   57.99    2.70
  14   2   1    2.50    1.30
  15   2   1    8.30    1.50
  16   2   1    7.50    8.30
 -14   3   1    1.20    1.90
 -13   3   1   89.29    4.20
 -12   3   1   43.50    2.80
 -11   3   1   19.90    2.20
 -10   3   1   27.30    3.30
  -9   3   1   34.50    3.60
  -8   3   1    3.60    2.50
  -7   3   1    6.10    2.10
  -6   3   1  152.28    5.80
  -5   3   1 1286.97   44.50
  -4   3   1  616.44   21.60
  -3   3   1  115.49    4.60
  -2   3   1   48.50    2.30
  -1   3   1  509.05   16.20
   0   3   1  264.07    6.80
   1   3   1    9.70    0.60
   3   3   1 9962.50  701.53
   4   3   1 1429.26   38.70
   5   3   1   48.80    2.70
   6   3   1  335.77   11.10
   7   3   1  997.60   28.60
   8   3   1 1605.34   36.90
   9   3   1  245.98    5.80
  10   3   1  162.88    4.20
  11   3   1   51.49    2.10
  12   3   1    4.70    1.10
  13   3   1   57.89    2.80
  14   3   1   17.80    1.90
  15   3   1   48.60    3.40
  16   3   1   10.00    3.00
 -14   4   1    6.20    3.70
 -13   4   1   46.20    3.00
 -12   4   1    0.30    2.70
 -11   4   1  178.88    9.30
 -10   4   1   14.30    3.50
  -9   4   1   79.29    4.40
  -8   4   1  207.68    8.00
  -7   4   1  513.85   19.50
  -6   4   1  116.79    5.40
  -5   4   1  156.48    7.40
  -4   4   1 1155.08   42.50
  -3   4   1 1933.21   65.39
  -2   4   1   42.00    2.10
  -1   4   1 1232.88   42.20
   0   4   1 1599.54   54.49
   1   4   1 4376.96  220.18
   2   4   1   28.80    0.90
   3   4   1  587.24   13.30
   4   4   1  914.51   18.30
   5   4   1  204.58    5.40
   6   4   1  122.99    3.70
   7   4   1    8.70    1.40
   8   4   1 1045.70   20.30
   9   4   1    2.50    1.10
  10   4   1   71.29    2.40
  11   4   1  481.85   10.60
  12   4   1  175.68    4.60
  13   4   1  264.97    6.00
  14   4   1    1.70    1.50
  15   4   1   27.70    2.60
  16   4   1   46.20    5.40
 -14   5   1   10.40    4.10
 -13   5   1   14.50    3.60
 -12   5   1    0.10    3.50
 -11   5   1   10.60    3.50
 -10   5   1    2.20    2.40
  -9   5   1   48.20    3.80
  -8   5   1    3.00    3.00
  -7   5   1    6.90    2.60
  -6   5   1  126.59    5.70
  -5   5   1  338.37   14.20
  -4   5   1 1524.05   53.09
  -3   5   1  242.88    8.90
  -2   5   1  565.04   19.90
  -1   5   1  647.84   21.90
   0   5   1  250.27    6.60
   1   5   1    1.90    0.60
   2   5   1 1329.07   25.60
   3   5   1   53.59    1.30
   4   5   1  159.78    3.00
   5   5   1   24.70    1.00
   6   5   1  360.86    7.60
   7   5   1  816.52   16.80
   8   5   1   67.29    2.30
   9   5   1  323.57    6.50
  10   5   1  126.69    3.30
  11   5   1   26.60    1.70
  12   5   1  173.68    4.50
  13   5   1   23.70    2.10
  14   5   1   69.39    4.80
  15   5   1    6.40    3.00
 -13   6   1    0.20    5.00
 -12   6   1    2.50    3.30
 -11   6   1    5.90    4.30
 -10   6   1    4.60    3.60
  -9   6   1  262.27   12.10
  -8   6   1   96.59    5.30
  -7   6   1   11.70    2.20
  -6   6   1   45.60    3.20
  -5   6   1  699.33   21.80
  -4   6   1  168.98    6.70
  -3   6   1  379.96   14.20
  -2   6   1  159.48    5.70
  -1   6   1    3.20    6.30
   0   6   1  364.86   10.70
   1   6   1   15.80    1.00
   2   6   1    4.40    0.90
   3   6   1 1395.16   24.50
   4   6   1   43.40    1.30
   5   6   1  146.99    3.10
   6   6   1  854.21   15.60
   7   6   1  619.14   11.80
   8   6   1  304.27    6.20
   9   6   1   28.20    1.40
  10   6   1  358.96    7.00
  11   6   1  318.87    7.80
  12   6   1   36.60    2.80
  13   6   1   11.70    3.10
  14   6   1   65.29    3.60
  15   6   1    6.90    2.40
 -13   7   1   43.30    5.80
 -12   7   1   43.30    4.80
 -11   7   1    0.70    4.10
 -10   7   1   10.30    4.90
  -9   7   1   75.19    5.40
  -8   7   1  198.98    9.10
  -7   7   1   92.49    4.60
  -6   7   1  225.08   10.40
  -5   7   1   22.20    2.20
  -4   7   1  166.88    6.40
  -3   7   1  494.45   19.30
  -2   7   1  658.23   22.60
  -1   7   1   51.09    4.50
   0   7   1 2691.43  123.29
   1   7   1 2439.86   64.69
   2   7   1   44.10    2.40
   3   7   1  114.49    2.90
   4   7   1  146.89    3.30
   5   7   1    0.80    0.50
   6   7   1  465.15    8.10
   7   7   1  378.76    7.50
   8   7   1  292.57    7.40
   9   7   1  131.09    3.80
  10   7   1  269.17    7.20
  11   7   1   72.19    3.40
  12   7   1   12.50    3.30
  13   7   1    0.30    3.40
  14   7   1    7.90    2.90
  15   7   1    1.90    3.30
 -12   8   1    6.80    4.40
 -11   8   1   93.99    7.30
 -10   8   1   35.90    4.10
  -9   8   1   22.70    3.80
  -8   8   1   82.59    6.60
  -7   8   1   33.00    3.80
  -6   8   1   19.20    2.80
  -5   8   1    4.20    2.10
  -4   8   1   12.50    2.30
  -3   8   1  181.08    7.20
  -2   8   1  406.36   13.10
  -1   8   1   17.80    2.10
   0   8   1   12.20    1.80
   1   8   1  957.80   27.80
   2   8   1   43.10    1.60
   3   8   1  350.56    7.30
   4   8   1   84.39    2.20
   5   8   1  808.22   15.50
   6   8   1   82.79    2.30
   7   8   1   21.30    1.20
   8   8   1  156.08    4.60
   9   8   1    1.70    1.40
  10   8   1  475.15   10.60
  11   8   1    5.80    2.90
  12   8   1   32.50    3.40
  13   8   1   63.69    4.50
  14   8   1   18.00    3.30
  15   8   1    2.80    3.00
 -12   9   1    6.40    4.40
 -11   9   1   19.80    4.60
 -10   9   1   11.40    3.80
  -9   9   1  134.69    8.00
  -8   9   1   22.70    2.80
  -7   9   1    6.10    3.20
  -6   9   1   58.19    4.20
  -5   9   1   22.00    2.80
  -4   9   1   27.20    2.50
  -3   9   1  300.17   12.00
  -2   9   1   82.59    3.70
  -1   9   1  450.25   15.00
   0   9   1   48.80    2.20
   1   9   1  103.89    3.10
   2   9   1   39.00    1.60
   3   9   1  103.59    2.90
   4   9   1   23.70    1.30
   5   9   1  746.13   15.60
   6   9   1  109.09    3.30
   7   9   1  647.24   18.60
   8   9   1   15.60    1.60
   9   9   1  450.15   12.50
  10   9   1    1.70    3.20
  11   9   1    0.00    2.40
  12   9   1    0.00    2.60
  13   9   1   11.90    2.90
  14   9   1    1.10    2.80
  15   9   1   31.60    2.70
 -11  10   1    9.80    4.00
 -10  10   1   85.79    5.90
  -9  10   1    2.80    3.40
  -8  10   1   41.60    3.20
  -7  10   1  112.89    6.00
  -6  10   1   13.40    3.20
  -5  10   1  109.49    5.70
  -4  10   1   64.49    3.80
  -3  10   1   35.00    2.90
  -2  10   1  163.58    7.00
  -1  10   1   52.99    2.90
   0  10   1   40.10    2.40
   1  10   1  635.54   18.00
   2  10   1   38.30    1.80
   3  10   1   94.49    2.80
   4  10   1   69.19    3.90
   5  10   1   35.60    2.10
   6  10   1  193.38    6.10
   7  10   1   21.60    1.90
   8  10   1  218.18    5.40
   9  10   1    0.90    2.20
  10  10   1 1544.35   30.50
  11  10   1  165.18    5.50
  12  10   1    0.10    2.40
  13  10   1    5.00    3.60
  14  10   1    6.70    4.70
 -10  11   1   20.50    4.40
  -9  11   1    3.40    3.10
  -8  11   1    0.70    4.10
  -7  11   1    2.10    3.80
  -6  11   1   11.60    3.20
  -5  11   1   45.10    3.80
  -4  11   1   32.00    3.60
  -3  11   1  717.33   28.20
  -2  11   1  134.39    4.70
  -1  11   1  200.68    7.20
   0  11   1  131.09    5.60
   1  11   1   28.20    1.80
   2  11   1   56.99    3.50
   3  11   1    1.10    2.00
   4  11   1    3.60    2.20
   5  11   1  378.26    9.10
   6  11   1  433.16   12.20
   7  11   1  558.84   18.70
   8  11   1  568.64   14.70
   9  11   1    1.00    2.20
  10  11   1  222.38    5.90
  11  11   1  329.17    9.70
  12  11   1   75.29    4.00
  13  11   1   20.90    2.70
  14  11   1    0.00    3.30
  -9  12   1    3.80    4.10
  -8  12   1   24.50    4.10
  -7  12   1    9.00    3.40
  -6  12   1   10.00    4.40
  -5  12   1   83.19    4.90
  -4  12   1    7.90    3.30
  -3  12   1  144.19    5.20
  -2  12   1  446.06   13.60
  -1  12   1    1.00    1.50
   0  12   1   30.40    2.20
   1  12   1   46.60    3.50
   2  12   1   27.40    3.40
   3  12   1  122.99    4.90
   4  12   1  545.05   12.60
   5  12   1  424.76   12.00
   6  12   1    0.00    6.80
   7  12   1  155.68    6.10
   8  12   1  137.29    6.40
   9  12   1   19.60    2.20
  10  12   1    0.00    2.10
  11  12   1    0.00    2.50
  12  12   1    5.90    2.40
  13  12   1   48.60    4.90
  14  12   1    0.00   12.30
  -9  13   1   14.00    6.20
  -8  13   1   34.50    4.70
  -7  13   1    3.70    4.10
  -6  13   1   96.79    6.70
  -5  13   1    6.50    4.80
  -4  13   1   93.79    6.80
  -3  13   1   66.19    5.30
  -2  13   1   51.29    3.40
  -1  13   1   88.69    4.20
   0  13   1  247.18    7.60
   1  13   1   78.59    8.40
   2  13   1  604.04   18.10
   3  13   1 1341.67   29.50
   4  13   1  102.79    4.60
   5  13   1   40.20    3.60
   6  13   1  119.49    4.90
   7  13   1   39.40    3.50
   8  13   1  672.23   15.50
   9  13   1   20.50    3.00
  10  13   1    0.00    1.90
  11  13   1   11.50    2.10
  12  13   1  181.38    7.60
  13  13   1    2.50    2.30
  -7  14   1    2.20    5.40
  -6  14   1    2.00    2.70
  -5  14   1   36.00    3.40
  -4  14   1   27.30    3.90
  -3  14   1   19.10    3.00
  -2  14   1   84.59    4.90
  -1  14   1  362.46   10.70
   0  14   1   51.69    8.10
   1  14   1  201.38    6.80
   2  14   1  160.38    7.10
   3  14   1  374.86    9.50
   4  14   1   48.90    4.20
   5  14   1    1.40    3.10
   6  14   1    0.00    2.60
   7  14   1    9.30    2.60
   8  14   1  179.48    8.20
   9  14   1   87.19    4.60
  10  14   1  173.78    6.10
  11  14   1  116.19    5.70
  12  14   1    9.40    2.60
  -6  15   1   30.20    4.00
  -5  15   1   22.00    3.20
  -4  15   1   12.50    2.10
  -3  15   1   38.20    3.90
  -2  15   1   93.29    5.70
  -1  15   1  357.66   15.30
   0  15   1  209.58    7.30
   1  15   1  126.79    5.70
   2  15   1   11.20    7.90
   3  15   1  326.57   11.70
   4  15   1    4.30    2.50
   5  15   1   57.69    2.90
   6  15   1  139.29    6.30
   7  15   1   19.00    3.30
   8  15   1    0.00    2.10
   9  15   1   84.19    4.80
  10  15   1   34.50    3.90
  11  15   1    3.30    3.70
  -5  16   1   70.49    5.20
  -4  16   1   11.00    3.90
  -3  16   1   43.90    5.90
  -2  16   1   22.30    2.90
  -1  16   1    1.50    3.10
   0  16   1   34.50    4.50
   1  16   1  133.89    9.00
   2  16   1   25.30    4.30
   3  16   1    7.60    6.20
   4  16   1    2.40    2.20
   5  16   1   12.00    2.50
   6  16   1  144.39    5.20
   7  16   1   14.10    2.40
   8  16   1    0.00    7.20
   9  16   1    8.00    2.40
  10  16   1   12.00    3.70
  -3  17   1    1.30    3.40
  -2  17   1   23.50    3.60
  -1  17   1    0.10    4.50
   0  17   1  107.59    4.80
   1  17   1  378.76   11.40
   2  17   1  268.47    7.70
   3  17   1    2.20    2.60
   4  17   1    7.30    2.10
   5  17   1    7.70    2.50
   6  17   1   17.10    2.80
   7  17   1  134.19    6.10
   8  17   1   28.50    3.60
   9  17   1   10.20    2.10
  -1  18   1    0.70    1.70
   0  18   1   36.10    5.00
   1  18   1    2.70    2.70
   2  18   1   31.10    4.40
   3  18   1    2.70    2.60
   4  18   1    6.40    2.80
   5  18   1    9.90    2.40
   6  18   1    0.00    2.20
  -5 -18   2    3.90    2.30
  -4 -18   2    4.10    3.50
  -3 -18   2    6.90    3.40
  -2 -18   2    0.00    5.10
  -1 -18   2   13.50    6.20
   0 -18   2   48.40    4.00
   1 -18   2    3.20    4.20
  -8 -17   2    5.10    2.70
  -7 -17   2    6.70    3.20
  -6 -17   2   62.29    4.40
  -5 -17   2   50.09    3.80
  -4 -17   2   83.29    3.90
  -3 -17   2    8.10    2.70
  -2 -17   2   52.29    5.30
  -1 -17   2   13.40    4.70
   0 -17   2    3.20    3.90
   1 -17   2    5.10    2.90
   2 -17   2    0.00    3.30
   3 -17   2   31.60    4.80
  -9 -16   2   34.80    4.70
  -8 -16   2  203.58    8.30
  -7 -16   2    1.40    3.70
  -6 -16   2   24.90    3.30
  -5 -16   2    3.40    2.80
  -4 -16   2  118.09    6.00
  -3 -16   2   46.90    4.20
  -2 -16   2   88.29    7.50
  -1 -16   2  169.98    7.10
   0 -16   2    2.60    3.30
   1 -16   2   34.70    4.40
   2 -16   2   10.40    3.80
   3 -16   2   10.20    3.70
   4 -16   2    6.90    3.40
   5 -16   2   10.70    4.00
 -10 -15   2   29.60    3.20
  -9 -15   2    1.80    3.20
  -8 -15   2   34.10    3.70
  -7 -15   2   12.50    2.90
  -6 -15   2   10.40    3.00
  -5 -15   2   15.50    3.90
  -4 -15   2    0.00    3.40
  -3 -15   2   71.09    4.30
  -2 -15   2  258.67    7.60
  -1 -15   2   11.40    3.40
   0 -15   2   10.70    3.80
   1 -15   2  242.08   13.20
   2 -15   2   13.40    3.40
   3 -15   2   49.10    4.20
   4 -15   2    8.00    2.60
   5 -15   2   35.60    3.30
   6 -15   2   31.90    3.90
   7 -15   2    3.00    4.60
 -11 -14   2    3.30    2.60
 -10 -14   2    0.00    2.60
  -9 -14   2   14.60    2.30
  -8 -14   2  102.29    4.50
  -7 -14   2    8.40    2.80
  -6 -14   2   26.20    2.80
  -5 -14   2   17.30    2.70
  -4 -14   2   17.40    2.90
  -3 -14   2    0.00    2.10
  -2 -14   2   49.70    3.60
  -1 -14   2  184.58    6.20
   0 -14   2   44.10    4.10
   1 -14   2   23.60    4.60
   2 -14   2   98.59    4.50
   3 -14   2   28.50    3.60
   4 -14   2  190.88    9.40
   5 -14   2    6.00    2.00
   6 -14   2    6.40    2.60
   7 -14   2    8.60    6.60
   8 -14   2  149.99    7.40
 -12 -13   2   62.49    5.00
 -11 -13   2    5.20    3.00
 -10 -13   2    0.90    2.20
  -9 -13   2   39.10    3.40
  -8 -13   2    0.00    2.40
  -7 -13   2   58.09    3.70
  -6 -13   2    0.00    2.70
  -5 -13   2    0.00    7.90
  -4 -13   2    8.40    2.20
  -3 -13   2    0.00    2.50
  -2 -13   2    8.70    2.40
  -1 -13   2  111.59    5.10
   0 -13   2  126.79    5.00
   1 -13   2   26.80    3.40
   2 -13   2    5.10    1.70
   3 -13   2   26.00    2.30
   4 -13   2    2.70    2.10
   5 -13   2   19.20    3.10
   6 -13   2   12.00    5.70
   7 -13   2    8.80    4.20
   8 -13   2   17.80    4.90
   9 -13   2   54.39    5.20
 -13 -12   2    0.90    1.80
 -12 -12   2    8.00    3.70
 -11 -12   2    1.20    2.50
 -10 -12   2    8.30    2.70
  -9 -12   2    1.40    2.60
  -8 -12   2   76.69    4.30
  -7 -12   2    6.40    1.70
  -6 -12   2   86.39    4.10
  -5 -12   2  235.28    6.90
  -4 -12   2    7.20    2.10
  -3 -12   2  159.88    4.50
  -2 -12   2    0.00    1.90
  -1 -12   2  221.28    6.30
   0 -12   2   27.00    3.20
   1 -12   2   28.50    2.30
   2 -12   2   18.30    1.90
   3 -12   2    1.10    0.50
   4 -12   2    6.50    1.40
   5 -12   2  301.67   26.30
   6 -12   2   27.80    8.30
   7 -12   2   95.49    7.50
   8 -12   2   99.39    7.30
   9 -12   2   25.90    3.90
  10 -12   2   17.80    3.90
 -13 -11   2    2.70    3.90
 -12 -11   2    0.00    2.90
 -11 -11   2   16.30    4.20
 -10 -11   2   70.59    3.70
  -9 -11   2   34.90    3.40
  -8 -11   2  143.89    4.30
  -7 -11   2   23.10    1.80
  -6 -11   2  282.07    7.70
  -5 -11   2    2.70    1.20
  -4 -11   2   69.19    3.00
  -3 -11   2   90.19    3.10
  -2 -11   2  112.99    4.00
  -1 -11   2   18.20    1.40
   0 -11   2   10.50    1.20
   1 -11   2   60.19    2.50
   2 -11   2  120.49    5.00
   3 -11   2  104.59    4.20
   4 -11   2    0.10    1.00
   5 -11   2   29.40    3.80
   6 -11   2   45.00    4.50
   7 -11   2  128.49    8.90
   8 -11   2   30.30    4.20
   9 -11   2  206.78    9.30
  10 -11   2  239.68   10.90
  11 -11   2   98.59    7.10
 -14 -10   2    7.10    2.10
 -13 -10   2   11.00    3.10
 -12 -10   2    2.00    2.90
 -11 -10   2   41.40    3.60
 -10 -10   2  118.29    4.30
  -9 -10   2    4.50    1.70
  -8 -10   2  112.29    3.40
  -7 -10   2   47.20    2.20
  -6 -10   2   80.29    2.40
  -5 -10   2   19.50    1.20
  -4 -10   2  178.78    4.30
  -3 -10   2  275.07    5.90
  -2 -10   2    1.90    0.80
  -1 -10   2  120.19    3.40
   0 -10   2    0.30    0.70
   1 -10   2   20.80    1.70
   2 -10   2   13.90    1.60
   3 -10   2  126.29    5.80
   4 -10   2  108.89    6.20
   5 -10   2  155.08    9.80
   6 -10   2  199.58    9.40
   7 -10   2   58.39    4.90
   8 -10   2  202.58    8.60
   9 -10   2   12.50    3.30
  10 -10   2   84.59    4.50
  11 -10   2   22.60    3.90
 -14  -9   2  188.48    6.60
 -13  -9   2  462.35   13.10
 -12  -9   2    8.10    2.40
 -11  -9   2    1.70    1.70
 -10  -9   2   79.89    4.20
  -9  -9   2   16.70    1.60
  -8  -9   2   50.59    2.10
  -7  -9   2   16.60    1.20
  -6  -9   2    1.50    0.70
  -5  -9   2    3.20    0.70
  -4  -9   2   12.50    0.90
  -3  -9   2    0.80    0.60
  -2  -9   2    0.90    0.70
  -1  -9   2   50.99    2.00
   0  -9   2  287.87    7.60
   1  -9   2   51.39    1.90
   2  -9   2  181.58    6.50
   3  -9   2   57.89    3.60
   4  -9   2   29.20    2.60
   5  -9   2   96.39    5.00
   6  -9   2   44.60    3.10
   7  -9   2   15.50    2.90
   8  -9   2  246.68   10.90
   9  -9   2   41.00    5.70
  10  -9   2    2.90    2.30
  11  -9   2   31.60    3.10
  12  -9   2   27.60    4.10
 -14  -8   2   11.30    3.30
 -13  -8   2    3.60    2.10
 -12  -8   2   32.80    2.90
 -11  -8   2   18.90    1.80
 -10  -8   2   35.60    1.80
  -9  -8   2   15.50    1.40
  -8  -8   2  365.66    6.70
  -7  -8   2   63.59    2.00
  -6  -8   2  139.49    3.00
  -5  -8   2  584.14   10.60
  -4  -8   2  220.48    4.40
  -3  -8   2  416.16    7.70
  -2  -8   2   27.60    1.20
  -1  -8   2 1529.65   34.60
   0  -8   2   31.20    2.00
   1  -8   2   60.79    2.40
   2  -8   2  566.14   22.00
   3  -8   2  149.99    6.50
   4  -8   2  633.64   24.30
   5  -8   2   30.30    2.70
   6  -8   2   41.50    2.80
   7  -8   2  404.46   16.60
   8  -8   2   78.49    4.30
   9  -8   2   63.59    3.50
  10  -8   2   11.20    2.30
  11  -8   2   17.20    3.10
  12  -8   2   22.50    3.60
  13  -8   2  147.09    7.80
 -15  -7   2    0.00   22.70
 -14  -7   2  108.99    4.40
 -13  -7   2    1.60    2.10
 -12  -7   2  111.59    4.20
 -11  -7   2  235.18    5.50
 -10  -7   2   44.30    2.10
  -9  -7   2  258.97    5.70
  -8  -7   2    2.20    0.80
  -7  -7   2  544.85   10.20
  -6  -7   2    9.80    0.90
  -5  -7   2   30.90    1.20
  -4  -7   2  681.83   12.10
  -3  -7   2  199.78    4.20
  -2  -7   2   53.79    1.70
  -1  -7   2   18.70    1.20
   0  -7   2   37.80    1.70
   1  -7   2   67.89    2.80
   2  -7   2   77.69    3.90
   3  -7   2  729.93   28.30
   4  -7   2   42.50    2.90
   5  -7   2  170.48    6.60
   6  -7   2  573.04   22.60
   7  -7   2  146.69    6.50
   8  -7   2   25.00    2.20
   9  -7   2  214.28    8.70
  10  -7   2    4.00    3.00
  11  -7   2   78.09    5.60
  12  -7   2    2.50    3.00
  13  -7   2   39.80    4.20
 -15  -6   2    1.10    1.80
 -14  -6   2   69.69    3.20
 -13  -6   2    5.00    1.60
 -12  -6   2    1.00    1.20
 -11  -6   2    0.50    1.00
 -10  -6   2  511.65   10.00
  -9  -6   2  853.51   15.20
  -8  -6   2   95.69    2.70
  -7  -6   2   52.89    1.80
  -6  -6   2  331.67    6.60
  -5  -6   2    9.40    0.80
  -4  -6   2  323.97    6.60
  -3  -6   2  857.91   16.00
  -2  -6   2 1254.67   24.50
  -1  -6   2   34.40    1.20
   0  -6   2  898.91   23.50
   1  -6   2  467.35   15.50
   2  -6   2   63.19    3.20
   3  -6   2  743.03   30.80
   4  -6   2  685.83   22.50
   5  -6   2  627.44   24.20
   6  -6   2  229.78    8.40
   7  -6   2   28.30    2.70
   8  -6   2  218.48    8.90
   9  -6   2  419.16   17.50
  10  -6   2   28.40    2.80
  11  -6   2  174.78    8.30
  12  -6   2   11.10    4.30
  13  -6   2   59.09    4.90
  14  -6   2    5.90    3.40
 -15  -5   2  149.59    5.20
 -14  -5   2    2.20    1.70
 -13  -5   2    3.00    1.30
 -12  -5   2   11.40    1.50
 -11  -5   2   43.80    2.00
 -10  -5   2    0.60    1.10
  -9  -5   2   24.10    1.40
  -8  -5   2  178.78    3.60
  -7  -5   2   35.00    1.40
  -6  -5   2   40.10    1.60
  -5  -5   2 1394.86   26.00
  -4  -5   2 2579.74   54.39
  -3  -5   2  860.01   17.90
  -2  -5   2  165.18    3.90
  -1  -5   2   15.90    0.90
   0  -5   2  192.08    7.10
   1  -5   2   89.99    3.40
   2  -5   2  108.69    4.80
   3  -5   2   22.80    1.70
   4  -5   2  111.39    5.20
   5  -5   2   11.00    2.30
   6  -5   2  235.48   10.10
   7  -5   2   51.99    2.90
   8  -5   2   48.30    3.60
   9  -5   2    2.10    1.80
  10  -5   2  115.89    5.50
  11  -5   2  182.18    8.10
  12  -5   2   12.40    3.20
  13  -5   2   68.09    5.30
  14  -5   2   11.80    3.60
 -15  -4   2  181.78    5.80
 -14  -4   2   12.80    1.70
 -13  -4   2  118.79    3.80
 -12  -4   2   41.50    2.20
 -11  -4   2   13.20    1.40
 -10  -4   2   11.50    1.60
  -9  -4   2   21.20    1.50
  -8  -4   2  249.18    5.00
  -7  -4   2    4.10    0.90
  -6  -4   2    0.80    0.70
  -5  -4   2   25.20    1.60
  -4  -4   2   37.30    1.60
  -3  -4   2  519.25   12.30
  -2  -4   2  441.26    9.80
  -1  -4   2  264.57    6.90
   0  -4   2  160.98    5.40
   1  -4   2  806.22   31.00
   2  -4   2  275.57   10.90
   3  -4   2  409.56   14.40
   4  -4   2  264.77   10.80
   5  -4   2   82.89    4.20
   6  -4   2  247.58    9.30
   7  -4   2   60.19    2.80
   8  -4   2  102.19    5.10
   9  -4   2  313.47   14.60
  10  -4   2  120.79    5.60
  11  -4   2  105.19    5.40
  12  -4   2  270.07   13.50
  13  -4   2    1.20    3.50
  14  -4   2    7.50    3.50
 -15  -3   2    2.10    1.60
 -14  -3   2   99.89    3.60
 -13  -3   2   85.09    3.20
 -12  -3   2    3.40    1.40
 -11  -3   2    4.60    1.20
 -10  -3   2  298.57    6.10
  -9  -3   2   80.79    2.50
  -8  -3   2  160.68    4.10
  -7  -3   2   87.09    2.70
  -6  -3   2    8.60    1.10
  -5  -3   2  312.57    7.90
  -4  -3   2 3360.16  107.49
  -3  -3   2   88.79    3.00
  -2  -3   2  834.22   19.10
   0  -3   2    3.70    0.70
   1  -3   2  697.43   26.80
   2  -3   2    1.00    0.90
   3  -3   2 1322.27   53.69
   4  -3   2   93.69    3.40
   5  -3   2    1.30    0.90
   6  -3   2   15.40    1.30
   7  -3   2    1.20    1.10
   8  -3   2   85.69    5.30
   9  -3   2   65.49    3.80
  10  -3   2  103.99    4.80
  11  -3   2   18.10    3.00
  12  -3   2   27.70    3.30
  13  -3   2   10.00    3.30
  14  -3   2   23.90    4.60
  15  -3   2  120.49    6.20
 -15  -2   2   11.30    1.90
 -14  -2   2   16.80    1.80
 -13  -2   2    1.90    1.30
 -12  -2   2  393.96    8.50
 -11  -2   2    0.10    1.20
 -10  -2   2   23.60    1.70
  -9  -2   2   81.39    2.80
  -8  -2   2   20.00    1.60
  -7  -2   2   54.59    2.60
  -6  -2   2  130.99    3.90
  -5  -2   2  187.48    8.20
  -4  -2   2  756.72   19.10
  -3  -2   2 2844.22   93.29
  -2  -2   2 3453.05  244.58
  -1  -2   2   70.19    1.70
   0  -2   2   72.79    2.30
   1  -2   2 1368.06  167.48
   2  -2   2    1.20    0.80
   3  -2   2  929.91   31.30
   4  -2   2 1277.17   47.50
   5  -2   2   25.50    1.40
   6  -2   2  526.75   16.80
   7  -2   2  685.33   23.00
   8  -2   2   52.79    2.60
   9  -2   2  248.28   12.10
  10  -2   2   11.50    2.80
  11  -2   2  272.17   11.60
  12  -2   2   10.50    2.90
  13  -2   2  164.28    7.30
  14  -2   2    2.60    2.40
  15  -2   2   50.69    3.00
 -15  -1   2   16.20    2.80
 -14  -1   2   12.00    1.60
 -13  -1   2    1.50    1.40
 -12  -1   2    8.10    1.70
 -11  -1   2   29.70    1.80
 -10  -1   2   18.50    1.80
  -9  -1   2   30.90    2.20
  -8  -1   2   31.50    2.10
  -7  -1   2   54.89    3.30
  -6  -1   2    4.80    2.40
  -5  -1   2 3157.68  194.98
  -4  -1   2  521.15   16.10
  -3  -1   2   44.60    2.00
  -2  -1   2  397.66    9.30
  -1  -1   2  498.95   10.20
   0  -1   2   86.19    2.60
   1  -1   2  111.49    4.00
   2  -1   2  216.28    7.10
   3  -1   2  456.35   14.00
   4  -1   2  723.23   24.10
   5  -1   2  916.41   34.00
   6  -1   2   33.90    2.10
   7  -1   2  122.19    4.80
   8  -1   2  149.39    6.70
   9  -1   2   77.69    3.70
  10  -1   2   68.39    3.80
  11  -1   2  401.16   15.50
  12  -1   2   11.40    2.50
  13  -1   2   36.50    3.10
  14  -1   2   40.30    2.70
  15  -1   2   15.60    1.90
 -15   0   2   14.40    2.80
 -14   0   2    2.40    1.70
 -13   0   2   15.60    2.00
 -12   0   2  120.49    4.30
 -11   0   2   56.59    2.70
 -10   0   2   68.59    3.00
  -9   0   2  102.29    4.20
  -8   0   2    5.60    1.60
  -7   0   2   68.99    3.00
  -6   0   2  317.97   10.80
  -5   0   2  152.58    6.10
  -4   0   2   31.70    2.20
  -1   0   2  396.26    6.80
   0   0   2   35.00    0.70
   2   0   2 1324.77   69.59
   3   0   2   11.70    0.90
   4   0   2  567.14   23.00
   5   0   2   68.49    3.20
   6   0   2  269.37    8.80
   7   0   2  138.69    4.90
   8   0   2  131.79    5.90
   9   0   2  102.09    5.30
  10   0   2  167.98    6.10
  11   0   2  231.68    8.40
  12   0   2    6.30    1.80
  13   0   2    7.30    1.80
  14   0   2   36.60    2.60
  15   0   2    2.90    1.50
 -14   1   2   72.49    3.60
 -13   1   2  346.07    9.30
 -12   1   2   60.39    3.80
 -11   1   2   65.19    3.60
 -10   1   2   36.10    2.80
  -9   1   2  563.24   18.10
  -8   1   2  127.69    6.60
  -7   1   2   54.29    3.50
  -6   1   2 1746.13   53.79
  -5   1   2  461.95   15.50
  -4   1   2 2512.75  115.79
  -3   1   2    4.10    1.20
  -2   1   2 1052.79   34.60
  -1   1   2   29.10    1.40
   0   1   2   54.39    1.30
   1   1   2  613.04   11.40
   2   1   2   63.39    2.10
   3   1   2 1142.19   34.30
   4   1   2   70.19    2.80
   5   1   2  270.47   12.20
   6   1   2  146.59    4.80
   7   1   2 1878.31   86.79
   8   1   2  576.64   29.80
   9   1   2   38.50    2.20
  10   1   2   77.09    3.60
  11   1   2  221.68    6.30
  12   1   2  207.68    5.40
  13   1   2  136.89    5.20
  14   1   2   51.59    2.90
  15   1   2   15.20    2.20
  16   1   2    3.80    1.70
 -14   2   2    6.10    2.00
 -13   2   2   39.50    2.80
 -12   2   2   88.19    3.90
 -11   2   2  129.49    5.50
 -10   2   2  200.08    6.70
  -9   2   2   67.39    3.20
  -8   2   2   71.89    3.80
  -7   2   2   71.29    4.10
  -6   2   2  164.88    6.60
  -5   2   2  778.22   25.60
  -4   2   2  247.78    9.40
  -3   2   2 1622.24   58.99
  -2   2   2 2268.37  274.97
  -1   2   2  370.56    8.40
   1   2   2   27.70    0.70
   2   2   2 1516.55   37.10
   3   2   2  257.37    6.60
   4   2   2   10.40    1.00
   5   2   2 2653.33  164.08
   6   2   2 1156.28   33.20
   7   2   2  660.23   23.40
   8   2   2   26.90    4.30
   9   2   2   13.80    2.10
  10   2   2   47.10    3.00
  11   2   2  502.15   12.40
  12   2   2    6.70    1.20
  13   2   2    2.10    1.00
  14   2   2   10.60    1.30
  15   2   2    6.70    1.80
  16   2   2    5.90    2.10
 -14   3   2    6.00    2.30
 -13   3   2   67.39    3.70
 -12   3   2   57.39    3.70
 -11   3   2   66.09    3.30
 -10   3   2  193.08    7.30
  -9   3   2   65.49    4.20
  -8   3   2   40.00    3.20
  -7   3   2   16.70    2.10
  -6   3   2   54.19    3.00
  -5   3   2  227.58    7.80
  -4   3   2  120.79    4.90
  -3   3   2 1541.65   55.99
  -2   3   2 1377.96   47.80
  -1   3   2 2122.99   60.59
   0   3   2  570.24   11.50
   1   3   2  181.98    3.90
   2   3   2 1538.55   35.50
   3   3   2    1.10    0.50
   4   3   2 2306.97   63.59
   5   3   2  579.44   16.60
   6   3   2  145.69    5.60
   7   3   2   66.89    3.40
   8   3   2  233.08    7.10
   9   3   2   93.89    3.00
  10   3   2    5.60    1.30
  11   3   2  100.69    3.00
  12   3   2   15.90    1.30
  13   3   2  114.19    3.20
  14   3   2    7.30    1.20
  15   3   2  158.78    5.30
  16   3   2    2.30    2.00
 -14   4   2    8.90    2.30
 -13   4   2  101.79    6.70
 -12   4   2   93.09    4.60
 -11   4   2  176.28    6.40
 -10   4   2  459.05   21.20
  -9   4   2  284.67   12.40
  -8   4   2  766.22   27.20
  -7   4   2  401.76   15.10
  -6   4   2  518.35   17.50
  -5   4   2  108.29    4.70
  -4   4   2  647.04   24.40
  -3   4   2    8.90    2.70
  -2   4   2 1041.90   32.70
  -1   4   2    6.90    1.30
   0   4   2 1627.14   37.50
   1   4   2 3157.08   84.59
   2   4   2 1292.77   23.90
   3   4   2 1807.62   33.80
   4   4   2   26.20    1.00
   5   4   2    3.90    1.50
   6   4   2  260.87    7.10
   7   4   2   79.19    2.30
   8   4   2  167.88    4.80
   9   4   2    4.10    0.90
  10   4   2  841.12   17.10
  11   4   2  799.62   15.00
  12   4   2  321.57    6.70
  13   4   2   12.70    2.30
  14   4   2   27.10    2.20
  15   4   2  294.77    6.80
  16   4   2  118.99    4.40
 -13   5   2   26.20    4.70
 -12   5   2    6.10    2.50
 -11   5   2   26.10    3.60
 -10   5   2   39.60    4.00
  -9   5   2  549.05   23.20
  -8   5   2    0.80    2.80
  -7   5   2   29.20    3.50
  -6   5   2   24.90    2.40
  -5   5   2  265.27   10.10
  -4   5   2  710.73   30.40
  -3   5   2   16.70    2.60
  -2   5   2 1210.68   39.70
  -1   5   2  119.89    4.90
   0   5   2  103.89    2.70
   1   5   2 1005.40   20.90
   2   5   2   99.59    2.20
   3   5   2   14.00    0.60
   4   5   2   26.60    0.90
   5   5   2 2608.64   53.49
   6   5   2 1169.58   25.20
   7   5   2   20.20    1.00
   8   5   2   45.10    1.60
   9   5   2  311.67    6.30
  10   5   2  134.89    3.60
  11   5   2  208.48    5.20
  12   5   2    9.70    1.80
  13   5   2    8.40    2.20
  14   5   2    8.30    3.10
  15   5   2    5.90    3.30
  16   5   2   30.90    2.80
 -13   6   2   14.60    4.60
 -12   6   2   16.60    3.30
 -11   6   2   25.50    4.70
 -10   6   2  167.48    9.80
  -9   6   2    8.20    2.40
  -8   6   2  267.97   12.20
  -7   6   2    0.00    3.00
  -6   6   2   14.30    2.80
  -5   6   2  301.37   11.40
  -4   6   2  148.09    6.20
  -3   6   2  103.79    5.20
  -2   6   2  129.09    6.00
  -1   6   2   18.90    1.90
   0   6   2   83.59    2.80
   1   6   2   14.30    1.20
   2   6   2  112.19    2.80
   3   6   2 2158.98   40.00
   4   6   2   10.20    0.70
   5   6   2  553.64    9.80
   6   6   2  101.09    2.50
   7   6   2  198.98    4.50
   8   6   2  113.69    3.00
   9   6   2    5.80    0.90
  10   6   2    7.00    1.20
  11   6   2  351.26    9.10
  12   6   2    9.90    2.20
  13   6   2   21.30    3.30
  14   6   2   11.20    3.10
  15   6   2    1.60    2.70
  16   6   2   45.80    5.70
 -12   7   2    6.70    4.30
 -11   7   2    6.80    3.80
 -10   7   2  199.98   12.60
  -9   7   2   16.60    4.40
  -8   7   2  152.38    8.20
  -7   7   2  375.46   15.10
  -6   7   2  181.78    8.50
  -5   7   2   33.50    3.10
  -4   7   2    0.60    1.70
  -3   7   2  234.18    8.90
  -2   7   2  755.72   24.70
  -1   7   2    1.40    2.10
   0   7   2  344.67   10.00
   1   7   2 1109.69   24.80
   2   7   2  525.05   10.80
   3   7   2  141.09    3.20
   4   7   2  171.38    3.40
   5   7   2    2.40    0.50
   6   7   2  145.09    3.30
   7   7   2  446.06   10.30
   8   7   2  126.79    4.30
   9   7   2   61.19    2.30
  10   7   2    9.50    3.20
  11   7   2    1.50    2.30
  12   7   2   49.60    4.50
  13   7   2    5.30    2.70
  14   7   2   19.60    2.90
  15   7   2    5.00    2.90
 -12   8   2   32.40    5.10
 -11   8   2   19.30    4.30
 -10   8   2   36.30    4.60
  -9   8   2   13.50    4.70
  -8   8   2  992.60   41.20
  -7   8   2  181.48    9.20
  -6   8   2    2.30    2.80
  -5   8   2   74.89    3.70
  -4   8   2    1.10    2.60
  -3   8   2  226.18    8.80
  -2   8   2  402.46   14.50
  -1   8   2  245.58    8.00
   0   8   2   13.20    1.90
   1   8   2  418.26    9.50
   2   8   2   26.80    1.20
   3   8   2  389.86    7.80
   4   8   2  221.38    4.50
   5   8   2  226.88    5.50
   6   8   2   45.90    1.50
   7   8   2   31.90    1.40
   8   8   2  285.97    9.40
   9   8   2   41.20    2.00
  10   8   2   65.99    3.90
  11   8   2    0.00    3.50
  12   8   2   39.30    3.40
  13   8   2   16.10    3.90
  14   8   2   27.40    3.60
  15   8   2   25.20    3.00
 -11   9   2   50.29    4.90
 -10   9   2   62.49    5.90
  -9   9   2   38.20    4.70
  -8   9   2   98.79    6.00
  -7   9   2   32.80    4.60
  -6   9   2  626.04   23.40
  -5   9   2   57.39    3.90
  -4   9   2  216.08    8.70
  -3   9   2    2.00    2.70
  -2   9   2   74.39    3.40
  -1   9   2  398.96   11.70
   0   9   2    9.70    1.80
   1   9   2    1.50    1.40
   2   9   2  153.18    4.10
   3   9   2   95.19    2.80
   4   9   2   68.99    2.40
   5   9   2  277.17    8.10
   6   9   2  156.88    4.60
   7   9   2 1482.15   33.30
   8   9   2   15.20    1.80
   9   9   2   12.10    2.40
  10   9   2  116.99    3.60
  11   9   2   21.40    2.50
  12   9   2   49.40    3.00
  13   9   2   26.70    2.60
  14   9   2   10.00    2.60
  15   9   2   14.10    3.60
 -11  10   2    4.90    4.80
 -10  10   2  161.58    9.10
  -9  10   2    5.40    3.60
  -8  10   2   19.80    5.80
  -7  10   2   31.40    3.70
  -6  10   2    8.00    3.30
  -5  10   2  123.19    6.30
  -4  10   2    3.20    3.00
  -3  10   2   18.40    2.30
  -2  10   2  172.18    7.30
  -1  10   2  120.49    5.50
   0  10   2  215.48    8.00
   1  10   2  177.38    5.50
   2  10   2  172.78    4.70
   3  10   2    2.70    0.80
   4  10   2  965.90   20.40
   5  10   2    0.00    4.30
   6  10   2  425.86    9.80
   7  10   2    0.00    2.80
   8  10   2   45.40    5.80
   9  10   2   11.70    1.90
  10  10   2  260.77    9.50
  11  10   2    4.40    2.10
  12  10   2   27.30    2.60
  13  10   2   76.29    3.40
  14  10   2    0.00    3.50
  15  10   2    0.00    6.90
 -10  11   2   36.20    5.00
  -9  11   2   31.20    4.10
  -8  11   2   36.80    3.70
  -7  11   2   14.30    5.00
  -6  11   2    2.20    3.10
  -5  11   2   66.29    4.40
  -4  11   2   23.20    3.00
  -3  11   2  202.68    7.40
  -2  11   2  127.09    5.30
  -1  11   2    7.30    1.40
   0  11   2  315.87    9.20
   1  11   2    6.50    1.00
   2  11   2    0.00    0.90
   3  11   2    0.90    1.70
   4  11   2   47.90    2.60
   5  11   2  179.18    9.90
   6  11   2    0.20    2.40
   7  11   2  719.33   21.70
   8  11   2   40.70    4.80
   9  11   2    0.00    2.60
  10  11   2   16.20    2.30
  11  11   2    4.40    3.50
  12  11   2    1.50    2.10
  13  11   2   35.40    2.90
  14  11   2    1.20    2.30
  -9  12   2  109.09    7.40
  -8  12   2    5.70    4.10
  -7  12   2  101.39    6.80
  -6  12   2   39.00    5.50
  -5  12   2   64.09    4.50
  -4  12   2   20.60    3.50
  -3  12   2  276.87   12.40
  -2  12   2  107.29    4.90
  -1  12   2  363.46    9.80
   0  12   2   77.19    3.90
   1  12   2   15.30    1.70
   2  12   2   44.20    3.20
   3  12   2   20.00    3.90
   4  12   2  250.87   11.60
   5  12   2  300.67    8.70
   6  12   2  493.05   10.70
   7  12   2  106.19    6.80
   8  12   2   54.49    4.20
   9  12   2   52.49    3.40
  10  12   2   14.00    3.40
  11  12   2   74.89    3.30
  12  12   2    0.00    3.30
  13  12   2   78.39    3.90
  14  12   2    2.10    1.60
  -8  13   2    3.80    4.30
  -7  13   2   13.10    4.50
  -6  13   2   19.90    2.80
  -5  13   2   64.89    6.40
  -4  13   2  173.78    9.60
  -3  13   2  334.67   11.00
  -2  13   2  129.89    4.90
  -1  13   2   66.99    3.60
   0  13   2   48.00    3.10
   1  13   2  360.96   10.10
   2  13   2  221.88   10.90
   3  13   2  380.46   10.60
   4  13   2    0.00    4.40
   5  13   2   10.60    4.50
   6  13   2   57.69    5.60
   7  13   2   10.10    2.00
   8  13   2  226.58    7.40
   9  13   2   44.70    3.50
  10  13   2    7.80    2.80
  11  13   2    5.40    3.00
  12  13   2   42.40    4.50
  13  13   2    0.80    2.20
  -7  14   2   11.30    3.10
  -6  14   2   64.99    5.40
  -5  14   2   29.70    3.50
  -4  14   2   21.20    2.30
  -3  14   2    3.80    2.00
  -2  14   2   40.80    3.10
  -1  14   2  102.29    5.60
   0  14   2  574.34   14.00
   1  14   2   41.80    3.90
   2  14   2  335.47   15.60
   3  14   2    0.00    8.90
   4  14   2  135.09    5.40
   5  14   2  143.79    5.20
   6  14   2  104.19    3.80
   7  14   2    1.80    2.00
   8  14   2  109.09    5.40
   9  14   2    2.70    2.60
  10  14   2   81.99    4.90
  11  14   2    5.90    3.60
  12  14   2    1.40    3.30
  -6  15   2    3.50    2.20
  -5  15   2   34.20    3.60
  -4  15   2   32.90    2.80
  -3  15   2  295.77    9.30
  -2  15   2  121.99    5.70
  -1  15   2   36.50    4.50
   0  15   2    6.90    3.60
   1  15   2   13.60    5.80
   2  15   2  314.17    9.80
   3  15   2   27.40    4.00
   4  15   2   45.90    3.10
   5  15   2    0.00    2.10
   6  15   2   10.60    3.30
   7  15   2   16.30    3.60
   8  15   2    7.10    2.20
   9  15   2    4.80    2.10
  10  15   2    3.60    3.20
  11  15   2   36.70    4.20
  -5  16   2    1.50    2.00
  -4  16   2    1.00    2.30
  -3  16   2  190.88    9.20
  -2  16   2    6.80    2.60
  -1  16   2   45.70    4.70
   0  16   2   64.99    5.10
   1  16   2  160.88    9.20
   2  16   2   13.70    5.00
   3  16   2    1.60    2.40
   4  16   2   44.80    3.20
   5  16   2   44.10    2.80
   6  16   2    5.80    3.80
   7  16   2    4.20    2.60
   8  16   2   89.39    7.10
   9  16   2    7.20    2.50
  10  16   2    0.00    3.90
  -3  17   2   27.40    3.30
  -2  17   2   29.50    4.00
  -1  17   2    0.00    2.90
   0  17   2    0.00    2.90
   1  17   2   35.70    3.50
   2  17   2   99.89    4.80
   3  17   2   12.70    2.40
   4  17   2    0.00    2.20
   5  17   2   10.40    2.80
   6  17   2    0.00    2.60
   7  17   2   59.59    5.00
   8  17   2    0.00    3.60
   9  17   2    3.40    3.50
   0  18   2    8.00    4.70
   1  18   2    0.90    3.10
   2  18   2   72.19    4.80
   3  18   2   15.70    2.90
   4  18   2   34.30    2.80
   5  18   2    2.80    2.10
   6  18   2   10.20    2.50
   7  18   2   32.70   22.20
  -4 -18   3    2.10    2.10
  -3 -18   3   20.70    3.00
  -2 -18   3  319.57   12.00
  -1 -18   3  206.08    8.50
   0 -18   3    4.60    2.20
  -7 -17   3   72.09    4.00
  -6 -17   3   51.79    4.80
  -5 -17   3    9.10    3.80
  -4 -17   3    0.00    3.90
  -3 -17   3    5.50    3.40
  -2 -17   3    0.40    3.60
  -1 -17   3   16.70    4.40
   0 -17   3   33.50    4.30
   1 -17   3   10.30    3.20
   2 -17   3   24.70    3.80
   3 -17   3    0.00    3.50
  -9 -16   3    2.50    1.60
  -8 -16   3   63.19    5.80
  -7 -16   3   18.00    3.90
  -6 -16   3   55.19    4.40
  -5 -16   3    5.30    3.30
  -4 -16   3  235.38    9.00
  -3 -16   3   39.80    4.20
  -2 -16   3   50.19    4.60
  -1 -16   3  186.08    6.60
   0 -16   3   42.90    3.20
   1 -16   3    0.00    3.70
   2 -16   3   35.70    3.80
   3 -16   3    0.00    3.30
   4 -16   3   23.40    3.70
   5 -16   3    0.00    3.80
 -10 -15   3    1.20    1.60
  -9 -15   3   25.50    3.00
  -8 -15   3   19.50    3.90
  -7 -15   3   12.70    3.40
  -6 -15   3    0.00    2.60
  -5 -15   3   13.00    3.50
  -4 -15   3   24.80    3.40
  -3 -15   3    0.00    3.60
  -2 -15   3   13.90    5.50
  -1 -15   3  130.79    6.40
   0 -15   3    0.00    4.30
   1 -15   3  145.49    9.20
   2 -15   3   17.90    4.10
   3 -15   3   86.89    6.40
   4 -15   3    7.00    2.30
   5 -15   3   24.20    3.20
   6 -15   3   21.30    3.30
   7 -15   3    2.40    2.20
 -11 -14   3    0.50    1.50
 -10 -14   3    6.70    3.00
  -9 -14   3    0.50    2.60
  -8 -14   3    7.60    3.30
  -7 -14   3   31.60    2.70
  -6 -14   3    0.00    3.00
  -5 -14   3   17.70    2.90
  -4 -14   3  158.08    5.90
  -3 -14   3    2.60    2.00
  -2 -14   3    0.00    2.80
  -1 -14   3    3.00    3.50
   0 -14   3  346.37    9.70
   1 -14   3    0.00    3.20
   2 -14   3   13.20    3.30
   3 -14   3  147.89    8.10
   4 -14   3   59.29    4.50
   5 -14   3    8.90    1.60
   6 -14   3    9.60    1.80
   7 -14   3   26.70    5.20
   8 -14   3   11.90    2.20
 -12 -13   3    0.60    1.80
 -11 -13   3   14.30    3.00
 -10 -13   3   13.30    2.70
  -9 -13   3    0.00    2.80
  -8 -13   3   13.90    2.50
  -7 -13   3   80.59    3.60
  -6 -13   3    9.50    2.20
  -5 -13   3  330.87    8.00
  -4 -13   3    0.60    1.70
  -3 -13   3   11.50    2.30
  -2 -13   3   56.49    2.90
  -1 -13   3   51.99    4.70
   0 -13   3   92.19    4.50
   1 -13   3   32.40    3.90
   2 -13   3   11.40    2.00
   3 -13   3    2.40    1.40
   4 -13   3    2.00    1.50
   5 -13   3  147.79    6.20
   6 -13   3   12.10    2.40
   7 -13   3   17.50    5.20
   8 -13   3   28.80    6.10
   9 -13   3   26.40    6.60
 -12 -12   3   47.50    3.60
 -11 -12   3   18.60    3.10
 -10 -12   3    2.30    2.20
  -9 -12   3    1.30    2.30
  -8 -12   3    4.20    2.00
  -7 -12   3  128.99    3.80
  -6 -12   3   84.69    3.60
  -5 -12   3   50.19    2.90
  -4 -12   3  504.85   11.00
  -3 -12   3   88.69    3.30
  -2 -12   3  224.38    5.50
  -1 -12   3   14.70    1.60
   0 -12   3  551.14   13.60
   1 -12   3  206.88    9.40
   2 -12   3   49.00    2.90
   3 -12   3    1.40    0.60
   4 -12   3    6.50    1.20
   5 -12   3  320.17   23.30
   6 -12   3  120.09   10.70
   7 -12   3   34.70   10.00
   8 -12   3   24.50    4.50
   9 -12   3   40.30    5.50
  10 -12   3    0.90    3.40
 -13 -11   3    4.50    4.10
 -12 -11   3   14.90    3.20
 -11 -11   3    1.70    2.10
 -10 -11   3   19.30    2.20
  -9 -11   3   23.10    2.00
  -8 -11   3   14.30    2.00
  -7 -11   3   86.49    3.10
  -6 -11   3    0.50    0.90
  -5 -11   3   67.79    2.40
  -4 -11   3  330.37    6.90
  -3 -11   3   40.10    2.10
  -2 -11   3   28.60    1.70
  -1 -11   3  131.19    3.90
   0 -11   3    0.80    0.90
   1 -11   3  446.26   12.00
   2 -11   3    8.40    1.30
   3 -11   3   54.79    2.60
   4 -11   3   78.69    4.70
   5 -11   3   19.70    3.30
   6 -11   3   36.40    6.10
   7 -11   3   40.30    6.30
   8 -11   3   46.30    4.60
   9 -11   3   28.60    4.90
  10 -11   3  145.49    8.60
  11 -11   3   16.30    2.70
 -13 -10   3    2.70    2.40
 -12 -10   3   11.00    2.60
 -11 -10   3  195.48    5.60
 -10 -10   3   54.19    2.50
  -9 -10   3   85.99    2.90
  -8 -10   3    1.40    1.10
  -7 -10   3   25.20    1.50
  -6 -10   3   81.39    2.50
  -5 -10   3   66.29    2.10
  -4 -10   3   12.60    1.10
  -3 -10   3   64.59    2.10
  -2 -10   3    2.30    0.80
  -1 -10   3    6.00    1.00
   0 -10   3   55.29    2.50
   1 -10   3 1328.97   31.70
   2 -10   3   53.99    2.70
   3 -10   3  244.48    8.10
   4 -10   3  463.45   19.00
   5 -10   3  106.29    6.10
   6 -10   3  245.88   12.70
   7 -10   3  103.59    6.90
   8 -10   3  271.57   11.50
   9 -10   3    2.10    3.10
  10 -10   3  103.59    5.30
  11 -10   3    9.10    2.30
 -14  -9   3  112.29    5.70
 -13  -9   3   55.99    4.70
 -12  -9   3   31.50    3.10
 -11  -9   3   11.20    1.70
 -10  -9   3  252.47    6.00
  -9  -9   3  188.38    4.60
  -8  -9   3   52.09    1.90
  -7  -9   3  552.14   10.00
  -6  -9   3   25.10    1.30
  -5  -9   3   33.10    1.30
  -4  -9   3   40.70    1.50
  -3  -9   3  177.98    3.60
  -2  -9   3   93.89    2.60
  -1  -9   3   59.19    2.20
   0  -9   3  144.89    4.10
   1  -9   3   69.09    2.30
   2  -9   3    3.80    1.00
   3  -9   3   21.00    2.00
   4  -9   3  482.45   20.50
   5  -9   3   44.10    3.30
   6  -9   3  126.99    6.90
   7  -9   3   79.89    4.40
   8  -9   3   50.19    4.40
   9  -9   3   57.09    3.40
  10  -9   3   32.50    3.10
  11  -9   3   25.50    3.20
  12  -9   3    5.20    2.80
 -14  -8   3    6.20    2.80
 -13  -8   3    3.30    1.70
 -12  -8   3    1.90    1.40
 -11  -8   3   12.70    1.60
 -10  -8   3  304.47    6.30
  -9  -8   3   49.70    2.00
  -8  -8   3  162.48    3.70
  -7  -8   3  438.96    8.30
  -6  -8   3  127.49    2.90
  -5  -8   3    4.90    0.70
  -4  -8   3  377.36    6.90
  -3  -8   3  190.58    3.90
  -2  -8   3  571.04   11.40
  -1  -8   3   52.39    1.80
   0  -8   3  477.45   11.00
   1  -8   3  903.01   24.00
   2  -8   3   24.70    1.80
   3  -8   3  102.29    4.80
   4  -8   3  374.06   15.00
   5  -8   3   11.20    2.60
   6  -8   3    8.00    2.10
   7  -8   3   52.99    4.20
   8  -8   3    4.60    2.50
   9  -8   3  165.18    6.60
  10  -8   3  154.98    7.50
  11  -8   3   24.70    3.80
  12  -8   3    5.60    2.70
  13  -8   3   10.00    3.00
 -14  -7   3    8.00    2.20
 -13  -7   3  205.88    5.40
 -12  -7   3   31.80    2.10
 -11  -7   3   28.30    1.70
 -10  -7   3   23.20    1.70
  -9  -7   3   58.69    2.10
  -8  -7   3    5.00    1.00
  -7  -7   3   10.30    1.00
  -6  -7   3  310.47    5.90
  -5  -7   3  446.76    7.90
  -4  -7   3  134.69    3.20
  -3  -7   3  440.56    8.30
  -2  -7   3   53.39    1.70
  -1  -7   3   54.19    1.90
   0  -7   3    1.90    0.80
   1  -7   3  899.61   24.70
   2  -7   3  359.96   12.50
   3  -7   3  861.01   32.80
   4  -7   3  417.06   17.80
   5  -7   3  250.37    9.80
   6  -7   3  282.87   12.80
   7  -7   3  109.09    5.00
   8  -7   3   76.79    3.50
   9  -7   3  117.69    5.60
  10  -7   3  100.49    4.30
  11  -7   3   72.29    4.30
  12  -7   3   12.50    3.10
  13  -7   3    4.50    3.00
 -14  -6   3    6.40    2.00
 -13  -6   3    1.50    1.30
 -12  -6   3    0.70    1.10
 -11  -6   3   97.99    3.10
 -10  -6   3   91.59    2.90
  -9  -6   3   64.19    2.30
  -8  -6   3    2.10    0.90
  -7  -6   3  161.88    3.60
  -6  -6   3 1497.35   25.20
  -5  -6   3 4578.14   87.29
  -4  -6   3  162.08    3.50
  -3  -6   3  852.51   16.00
  -2  -6   3  893.71   16.60
  -1  -6   3   97.79    2.80
   0  -6   3   54.99    1.80
   1  -6   3  103.89    4.10
   2  -6   3 2100.09   84.69
   3  -6   3  392.66   14.80
   4  -6   3  388.76   15.40
   5  -6   3   56.09    3.00
   6  -6   3   12.70    1.60
   7  -6   3   74.89    3.60
   8  -6   3   77.39    4.50
   9  -6   3   77.09    4.50
  10  -6   3  173.28    8.10
  11  -6   3   70.29    3.90
  12  -6   3   63.79    5.40
  13  -6   3    5.50    3.10
  14  -6   3    3.20    3.60
 -14  -5   3   38.00    2.50
 -13  -5   3   18.50    1.70
 -12  -5   3    0.90    1.30
 -11  -5   3   48.10    2.30
 -10  -5   3   35.30    1.90
  -9  -5   3  415.26    8.20
  -8  -5   3    2.60    0.90
  -7  -5   3    0.20    0.70
  -6  -5   3    4.50    0.80
  -5  -5   3   22.40    1.10
  -4  -5   3  510.35    9.80
  -3  -5   3 1633.94   30.10
  -2  -5   3  171.58    4.00
  -1  -5   3   15.40    0.90
   0  -5   3 1770.92   49.00
   1  -5   3    6.20    1.40
   2  -5   3    2.20    1.00
   3  -5   3  515.15   19.90
   4  -5   3  253.37   12.70
   5  -5   3  112.89    4.50
   6  -5   3  396.26   14.30
   7  -5   3  203.28    7.50
   8  -5   3   14.30    1.80
   9  -5   3    0.60    1.30
  10  -5   3   13.50    2.60
  11  -5   3   39.80    3.60
  12  -5   3   13.60    2.50
  13  -5   3   15.00    4.60
  14  -5   3  124.39   11.30
 -15  -4   3   25.00    8.00
 -14  -4   3    3.00    1.60
 -13  -4   3  127.49    3.90
 -12  -4   3   16.90    1.70
 -11  -4   3   30.30    1.90
 -10  -4   3    1.40    0.80
  -9  -4   3    1.00    1.10
  -8  -4   3   16.10    1.30
  -7  -4   3   83.89    2.20
  -6  -4   3   68.59    2.10
  -5  -4   3  251.57    5.40
  -4  -4   3  615.04   11.40
  -3  -4   3    2.50    0.70
  -2  -4   3 1213.68   26.50
  -1  -4   3    9.30    0.90
   0  -4   3 2508.15  154.08
   1  -4   3  611.84   27.80
   2  -4   3  600.54   21.10
   3  -4   3   53.29    2.70
   4  -4   3  169.48    6.00
   5  -4   3   93.99    3.50
   6  -4   3  356.16   12.50
   7  -4   3   71.69    3.10
   8  -4   3  120.29    4.70
   9  -4   3  350.76   14.80
  10  -4   3  189.58    8.20
  11  -4   3  270.77   11.00
  12  -4   3  117.59    6.90
  13  -4   3  107.79    6.70
  14  -4   3    2.00    3.30
  15  -4   3    6.70    2.80
 -15  -3   3    9.80    3.40
 -14  -3   3   43.50    2.30
 -13  -3   3    1.30    1.50
 -12  -3   3   79.09    3.10
 -11  -3   3    2.00    0.90
 -10  -3   3   10.90    1.40
  -9  -3   3   11.00    1.40
  -8  -3   3  242.78    5.20
  -7  -3   3   33.70    1.50
  -6  -3   3    0.30    0.80
  -5  -3   3 1988.20   39.60
  -4  -3   3    3.90    1.10
  -3  -3   3 2197.28   64.19
  -2  -3   3    7.60    0.70
  -1  -3   3  952.00   19.90
   0  -3   3  245.48    7.10
   3  -3   3 1135.29   44.10
   4  -3   3  229.68    8.30
   5  -3   3   70.99    2.80
   6  -3   3  248.18    9.00
   7  -3   3   89.79    3.40
   8  -3   3  163.08    5.80
   9  -3   3  199.08    8.20
  10  -3   3   43.10    3.60
  11  -3   3   73.69    4.10
  12  -3   3    8.30    3.00
  13  -3   3   17.40    2.60
  14  -3   3    2.50    3.30
  15  -3   3   19.10    4.20
 -15  -2   3    7.40    7.00
 -14  -2   3   53.29    2.60
 -13  -2   3   30.20    2.00
 -12  -2   3  170.28    4.80
 -11  -2   3   31.80    2.10
 -10  -2   3   26.30    1.80
  -9  -2   3    8.80    1.50
  -8  -2   3   13.30    1.40
  -7  -2   3  676.53   15.60
  -6  -2   3  121.79    3.60
  -5  -2   3   90.89    2.90
  -4  -2   3   86.59    2.80
  -3  -2   3   51.39    1.80
  -2  -2   3  326.47    7.20
  -1  -2   3   20.00    0.90
   0  -2   3  709.03   19.50
   3  -2   3 1181.28   47.50
   4  -2   3  242.98    8.40
   5  -2   3  905.61   26.60
   6  -2   3  236.08    8.20
   7  -2   3  100.49    6.20
   8  -2   3  251.67    9.40
   9  -2   3  192.78    8.10
  10  -2   3   99.09    8.30
  11  -2   3   32.70    5.00
  12  -2   3   11.40    3.50
  13  -2   3   34.70    3.80
  14  -2   3   15.00    4.60
  15  -2   3  136.69    6.50
 -14  -1   3    4.20    1.60
 -13  -1   3    0.40    1.40
 -12  -1   3    8.20    1.60
 -11  -1   3  201.78    5.50
 -10  -1   3   22.60    1.70
  -9  -1   3  739.93   16.40
  -8  -1   3   22.20    2.10
  -7  -1   3   43.90    2.10
  -6  -1   3    1.50    1.50
  -5  -1   3 2181.68   65.79
  -4  -1   3  781.02   19.80
  -3  -1   3 1406.06   33.20
  -2  -1   3    4.40    0.50
  -1  -1   3 1128.39   24.00
   0  -1   3    6.50    0.40
   1  -1   3  578.74   19.10
   2  -1   3 1751.62  110.49
   3  -1   3  611.74   20.60
   4  -1   3  400.76   15.40
   5  -1   3    3.40    0.90
   6  -1   3  396.86   14.80
   7  -1   3   33.00    2.30
   8  -1   3  843.02   28.40
   9  -1   3   98.79    5.20
  10  -1   3   52.39    3.60
  11  -1   3  192.38    9.90
  12  -1   3   17.40    3.00
  13  -1   3   91.99    4.30
  14  -1   3  175.88    7.00
  15  -1   3   20.90    2.00
 -14   0   3   11.00    2.50
 -13   0   3    2.00    1.70
 -12   0   3    3.20    1.90
 -11   0   3   33.00    2.20
 -10   0   3   66.89    3.10
  -9   0   3  106.69    3.80
  -8   0   3   19.10    2.20
  -7   0   3   39.60    2.40
  -6   0   3  355.66   13.50
  -5   0   3  490.65   15.50
  -4   0   3  225.88    7.10
  -3   0   3 3910.11  277.57
  -2   0   3  525.95   11.90
  -1   0   3  101.09    1.90
   0   0   3   61.49    1.20
   1   0   3  723.73   12.60
   3   0   3 1172.38   47.20
   4   0   3  170.78    6.70
   5   0   3 1207.28   38.70
   6   0   3   42.30    2.10
   7   0   3  450.45   16.30
   8   0   3   79.29    3.50
   9   0   3    6.40    1.90
  10   0   3   58.29    4.10
  11   0   3   50.49    3.30
  12   0   3    3.00    1.80
  13   0   3    1.40    2.00
  14   0   3   18.30    2.30
  15   0   3   22.50    1.90
  16   0   3   23.60    2.50
 -14   1   3    0.70    1.90
 -13   1   3  117.89    4.70
 -12   1   3   10.20    2.10
 -11   1   3   25.80    2.60
 -10   1   3    1.60    1.80
  -9   1   3   35.50    3.40
  -8   1   3  626.64   19.50
  -7   1   3   10.70    1.70
  -6   1   3  308.37    8.50
  -5   1   3  386.46   11.10
  -4   1   3 1582.34   45.80
  -2   1   3   22.20    1.50
  -1   1   3  447.26    7.30
   0   1   3  185.48    3.50
   1   1   3 1287.67   27.70
   2   1   3  210.68    4.10
   3   1   3  478.45   16.10
   4   1   3 3083.49  266.47
   5   1   3   14.90    1.40
   6   1   3   69.49    3.10
   7   1   3  100.29    5.80
   8   1   3   86.39    5.80
   9   1   3   60.59    3.00
  10   1   3   93.39    3.30
  11   1   3   41.50    3.10
  12   1   3   48.40    3.00
  13   1   3  215.38    5.90
  14   1   3    5.40    2.00
  15   1   3    4.20    2.00
  16   1   3    3.20    1.70
 -14   2   3    1.90    2.00
 -13   2   3   53.39    3.20
 -12   2   3   76.99    3.50
 -11   2   3   28.40    2.60
 -10   2   3   65.09    3.40
  -9   2   3    7.00    2.00
  -8   2   3 1329.27   38.90
  -7   2   3    2.40    2.30
  -6   2   3 2392.26   64.09
  -5   2   3   17.90    2.50
  -4   2   3    2.80    2.00
  -3   2   3 1217.58   36.90
  -1   2   3   82.39    2.40
   0   2   3 1181.18   24.20
   1   2   3  687.33   11.30
   2   2   3 2748.93  125.49
   3   2   3   24.60    1.20
   4   2   3  728.63   19.00
   5   2   3  191.48    6.40
   6   2   3  535.95   17.40
   7   2   3   38.60    2.70
   8   2   3  316.67    9.10
   9   2   3   17.60    1.60
  10   2   3  194.88    5.60
  11   2   3   45.50    2.20
  12   2   3  175.98    4.50
  13   2   3   31.50    1.60
  14   2   3   31.80    1.60
  15   2   3    3.00    1.90
  16   2   3    0.00    2.40
 -14   3   3    1.80    1.90
 -13   3   3    9.20    1.90
 -12   3   3    0.10    1.90
 -11   3   3  107.49    4.50
 -10   3   3  208.78    6.70
  -9   3   3  110.09    4.00
  -8   3   3    8.00    1.90
  -7   3   3   30.90    2.30
  -6   3   3  841.12   26.30
  -5   3   3  903.21   29.40
  -4   3   3  402.16   14.60
  -3   3   3 1333.87   52.29
  -2   3   3    5.30    1.40
  -1   3   3   45.90    1.60
   0   3   3 1254.57   24.60
   1   3   3 2551.24   62.99
   2   3   3 1575.44   27.10
   3   3   3  249.28    6.00
   4   3   3   57.69    1.70
   5   3   3  723.13   19.40
   6   3   3  188.98    5.40
   7   3   3  534.65   15.50
   8   3   3  104.49    4.10
   9   3   3   27.00    1.60
  10   3   3    1.50    1.00
  11   3   3   16.40    1.30
  12   3   3  184.48    4.50
  13   3   3  164.78    4.10
  14   3   3    0.40    1.20
  15   3   3   76.59    3.80
  16   3   3    1.20    1.90
 -13   4   3   10.20    4.20
 -12   4   3   44.10    2.80
 -11   4   3    0.00    2.70
 -10   4   3  277.77    9.70
  -9   4   3  172.18    8.00
  -8   4   3   90.79    4.80
  -7   4   3  492.45   19.10
  -6   4   3  437.66   14.50
  -5   4   3  177.08    6.80
  -4   4   3   23.50    2.70
  -3   4   3   40.40    3.10
  -2   4   3  705.13   22.50
  -1   4   3    6.40    0.80
   0   4   3  671.13   13.30
   1   4   3  952.80   19.20
   2   4   3  389.56    7.70
   3   4   3  527.25    9.70
   4   4   3  322.37    7.80
   5   4   3  191.78    4.10
   6   4   3  390.66    8.10
   7   4   3   71.29    2.50
   8   4   3  199.48    5.00
   9   4   3   37.70    1.60
  10   4   3   34.40    2.00
  11   4   3  222.78    5.90
  12   4   3   11.60    1.50
  13   4   3    6.20    1.70
  14   4   3    3.50    1.70
  15   4   3   24.90    3.60
  16   4   3  102.99    5.50
 -13   5   3   77.69    6.10
 -12   5   3    2.50    2.60
 -11   5   3    6.10    2.40
 -10   5   3   17.50    6.30
  -9   5   3  264.07   12.80
  -8   5   3    6.60    2.70
  -7   5   3   37.50    3.50
  -6   5   3    3.20    3.60
  -5   5   3    0.90    2.60
  -4   5   3   89.39    4.80
  -3   5   3 1487.45   51.39
  -2   5   3   86.09    4.20
  -1   5   3  124.89    3.70
   0   5   3  252.57    5.70
   1   5   3  238.08    5.50
   2   5   3 3788.12   78.59
   3   5   3  352.36    7.10
   4   5   3  343.37    6.70
   5   5   3   91.59    2.70
   6   5   3  351.06    6.80
   7   5   3  262.67    5.30
   8   5   3   14.20    0.90
   9   5   3  176.28    3.90
  10   5   3   19.70    1.40
  11   5   3  378.46    8.10
  12   5   3  183.28    5.80
  13   5   3  167.68    4.90
  14   5   3    7.10    3.20
  15   5   3   92.29    4.10
  16   5   3   38.70    5.00
 -13   6   3    7.50    5.50
 -12   6   3    4.20    4.40
 -11   6   3   70.39    4.10
 -10   6   3  136.49    8.90
  -9   6   3  109.49    6.50
  -8   6   3  302.57   14.90
  -7   6   3    1.10    3.00
  -6   6   3   18.80    2.40
  -5   6   3  291.87   10.90
  -4   6   3  225.08    8.90
  -3   6   3    4.40    1.90
  -2   6   3  105.99    5.80
  -1   6   3   77.59    3.60
   0   6   3  115.29    3.50
   1   6   3 2360.96   46.60
   2   6   3  165.88    4.20
   3   6   3  242.38    4.80
   4   6   3  391.76    7.70
   5   6   3   61.09    2.30
   6   6   3 1894.41   35.90
   7   6   3   61.19    1.70
   8   6   3  195.28    4.40
   9   6   3    6.40    0.90
  10   6   3   86.29    2.60
  11   6   3   72.09    4.70
  12   6   3   27.00    2.90
  13   6   3   70.19    3.30
  14   6   3    5.60    3.00
  15   6   3   27.40    3.00
  16   6   3   19.50    3.20
 -12   7   3   13.80    4.40
 -11   7   3   30.40    3.20
 -10   7   3    6.90    3.30
  -9   7   3    8.50    4.60
  -8   7   3  116.09    7.80
  -7   7   3  805.22   32.90
  -6   7   3  708.03   29.20
  -5   7   3    3.40    2.30
  -4   7   3  147.19    5.60
  -3   7   3  468.55   15.60
  -2   7   3  919.51   32.90
  -1   7   3  634.34   17.60
   0   7   3  306.57    7.00
   1   7   3   47.20    2.10
   2   7   3  218.38    5.40
   3   7   3   37.10    1.40
   4   7   3  218.08    4.90
   5   7   3    8.50    0.80
   6   7   3  162.98    3.90
   7   7   3  303.27    7.30
   8   7   3  514.55   10.70
   9   7   3    2.60    1.00
  10   7   3  121.89    3.40
  11   7   3    2.90    2.30
  12   7   3  196.58    7.00
  13   7   3    3.80    2.40
  14   7   3   31.50    2.90
  15   7   3    6.80    2.40
 -12   8   3   12.50    4.70
 -11   8   3    7.00    4.30
 -10   8   3   98.39    6.40
  -9   8   3   24.60    4.80
  -8   8   3   76.19    5.40
  -7   8   3   49.80    4.10
  -6   8   3   67.99    5.40
  -5   8   3  125.69    6.60
  -4   8   3 1010.00   36.70
  -3   8   3    1.70    2.00
  -2   8   3  532.55   17.10
  -1   8   3  251.27    6.90
   0   8   3  267.57    6.60
   1   8   3    9.60    1.70
   2   8   3  567.84   11.30
   3   8   3   29.70    1.20
   4   8   3   17.70    0.90
   5   8   3  448.16    9.70
   6   8   3    6.50    0.90
   7   8   3   32.90    2.30
   8   8   3  649.24   17.00
   9   8   3   86.69    3.70
  10   8   3   39.30    2.70
  11   8   3  172.88    4.50
  12   8   3   68.39    3.30
  13   8   3  125.29    4.50
  14   8   3   21.90    2.80
  15   8   3    4.10    3.50
 -11   9   3    5.70    4.50
 -10   9   3   26.30    4.00
  -9   9   3    6.20    3.70
  -8   9   3   20.80    4.60
  -7   9   3   31.40    3.70
  -6   9   3    5.80    3.50
  -5   9   3  846.62   29.60
  -4   9   3  250.77    8.90
  -3   9   3    5.00    2.50
  -2   9   3  156.08    5.80
  -1   9   3  204.68    5.80
   0   9   3   20.50    1.40
   1   9   3   17.60    1.60
   2   9   3   17.70    1.40
   3   9   3  677.93   13.70
   4   9   3   16.00    1.00
   5   9   3  335.07    8.10
   6   9   3  168.08    6.20
   7   9   3  360.96    9.60
   8   9   3   96.69    3.30
   9   9   3   40.50    2.70
  10   9   3   33.20    2.40
  11   9   3   11.80    2.60
  12   9   3   49.80    2.70
  13   9   3   20.30    2.80
  14   9   3    9.20    2.40
  15   9   3   73.09    4.30
 -10  10   3   54.69    5.10
  -9  10   3   35.40    3.90
  -8  10   3   44.20    6.30
  -7  10   3   47.90    4.70
  -6  10   3   89.39    6.00
  -5  10   3  164.28    7.40
  -4  10   3  282.87   11.80
  -3  10   3   30.10    2.90
  -2  10   3  120.79    5.00
  -1  10   3   19.70    1.90
   0  10   3   86.39    3.30
   1  10   3   75.69    2.90
   2  10   3  187.68    5.10
   3  10   3   74.49    2.50
   4  10   3   12.70    1.40
   5  10   3  675.03   14.20
   6  10   3   18.10    4.10
   7  10   3  257.27    6.30
   8  10   3  203.38    7.70
   9  10   3   20.60    2.10
  10  10   3   26.50    2.80
  11  10   3    0.00    2.50
  12  10   3   17.10    2.40
  13  10   3    4.60    2.00
  14  10   3   86.19    4.30
  15  10   3    7.80    1.60
 -10  11   3   44.10    5.90
  -9  11   3  167.88    8.80
  -8  11   3   99.49    6.40
  -7  11   3   97.79    7.00
  -6  11   3   72.09    5.10
  -5  11   3    0.00    4.40
  -4  11   3    6.30    2.00
  -3  11   3  142.89    6.10
  -2  11   3  312.37   11.20
  -1  11   3   91.19    3.30
   0  11   3   89.59    3.40
   1  11   3  187.78    5.40
   2  11   3   48.60    2.00
   3  11   3    2.80    0.90
   4  11   3   39.60    2.90
   5  11   3  315.37    8.60
   6  11   3    0.00    3.40
   7  11   3  204.48    7.00
   8  11   3  123.09    4.60
   9  11   3   34.00    3.50
  10  11   3    8.60    2.70
  11  11   3   99.09    4.40
  12  11   3    3.70    1.80
  13  11   3    2.10    2.60
  14  11   3    0.90    1.90
  -9  12   3  130.99    9.30
  -8  12   3    1.70    4.40
  -7  12   3   30.70    4.60
  -6  12   3   83.49    6.60
  -5  12   3    2.00    4.90
  -4  12   3  172.68    5.90
  -3  12   3  420.56   13.00
  -2  12   3  451.45   13.70
  -1  12   3  167.98    5.40
   0  12   3   58.89    3.40
   1  12   3   41.70    2.50
   2  12   3   45.50    2.80
   3  12   3    0.00    6.00
   4  12   3  245.58    7.50
   5  12   3    0.00    4.50
   6  12   3    0.00    1.90
   7  12   3  119.89    9.70
   8  12   3  100.59    3.90
   9  12   3    0.00    5.70
  10  12   3  180.98    6.80
  11  12   3    2.20    3.10
  12  12   3  124.69    6.70
  13  12   3   13.50    2.00
  14  12   3    7.20    3.50
  -8  13   3    8.20    4.80
  -7  13   3   99.59    7.60
  -6  13   3  156.78    6.80
  -5  13   3   43.30    4.80
  -4  13   3  101.29    4.80
  -3  13   3   45.70    3.00
  -2  13   3    4.90    1.50
  -1  13   3    0.70    1.30
   0  13   3  105.19    5.00
   1  13   3   87.89    4.20
   2  13   3  287.67    9.10
   3  13   3    0.00    2.50
   4  13   3  223.18    5.50
   5  13   3  304.17    7.50
   6  13   3  260.57    7.30
   7  13   3    0.00    1.70
   8  13   3    3.20    2.00
   9  13   3   87.39    4.50
  10  13   3   49.40    3.90
  11  13   3   18.50    4.30
  12  13   3   74.69    5.50
  13  13   3   10.80    3.10
  -7  14   3    8.90    2.80
  -6  14   3   31.70    3.00
  -5  14   3    4.10    2.70
  -4  14   3    5.10    1.60
  -3  14   3  132.29    5.50
  -2  14   3    3.30    1.50
  -1  14   3  174.78    7.00
   0  14   3   59.99    3.20
   1  14   3   32.00    3.80
   2  14   3  803.62   21.00
   3  14   3  460.95   11.00
   4  14   3   58.59    5.10
   5  14   3   67.59    3.30
   6  14   3    4.30    1.90
   7  14   3   27.50    2.00
   8  14   3   81.99    3.50
   9  14   3   32.00    2.90
  10  14   3   37.60    3.20
  11  14   3    2.50    2.60
  12  14   3    7.80    3.20
  13  14   3   66.19   12.80
  -6  15   3   49.60    3.80
  -5  15   3    5.20    2.50
  -4  15   3   70.19    3.90
  -3  15   3  134.59    5.10
  -2  15   3   54.69    3.30
  -1  15   3  407.86   11.20
   0  15   3   27.70    2.70
   1  15   3  200.68    8.90
   2  15   3  120.89    5.80
   3  15   3   80.79    3.90
   4  15   3   47.50    3.30
   5  15   3    2.80    2.50
   6  15   3   15.70    3.00
   7  15   3   45.20    2.70
   8  15   3   51.99    2.80
   9  15   3   14.60    2.10
  10  15   3   12.00    3.00
  11  15   3    7.20    3.20
  -4  16   3    3.10    2.70
  -3  16   3    8.70    2.80
  -2  16   3   98.79    5.80
  -1  16   3  125.79    6.30
   0  16   3   35.40    3.80
   1  16   3  119.39    6.10
   2  16   3  249.78    6.30
   3  16   3    0.00    3.10
   4  16   3   74.99    3.70
   5  16   3    1.20    2.20
   6  16   3  119.59    4.70
   7  16   3    4.30    2.30
   8  16   3   16.90    3.40
   9  16   3    2.50    3.40
  10  16   3   25.60    3.90
  -3  17   3   36.60    6.80
  -2  17   3   11.20    4.70
  -1  17   3    2.70    3.50
   0  17   3    5.10    3.00
   1  17   3    3.80    3.00
   2  17   3    5.20    3.40
   3  17   3    0.80    2.60
   4  17   3   10.20    2.70
   5  17   3   45.90    3.80
   6  17   3    6.60    2.70
   7  17   3   68.39    5.60
   8  17   3    7.60    2.90
   9  17   3   12.90    4.10
   0  18   3   18.30    2.20
   1  18   3   34.40    3.70
   2  18   3   38.70    4.00
   3  18   3    0.00    3.80
   4  18   3    2.70    2.50
   5  18   3    6.30    2.30
   6  18   3   44.80    3.20
  -3 -18   4    1.40    3.50
  -2 -18   4   58.59    4.40
  -1 -18   4  220.48    8.10
  -7 -17   4   25.90   22.30
  -6 -17   4   25.30    2.80
  -5 -17   4   10.10    4.00
  -4 -17   4   51.29    4.60
  -3 -17   4   25.80    4.00
  -2 -17   4   49.40    4.40
  -1 -17   4    8.20    4.10
   0 -17   4   40.50    3.90
   1 -17   4  222.68    7.60
   2 -17   4   95.99    5.00
   3 -17   4    0.00    2.30
  -8 -16   4    6.80    2.00
  -7 -16   4   64.09    4.70
  -6 -16   4   14.40    4.10
  -5 -16   4   70.49    4.20
  -4 -16   4   76.79    5.80
  -3 -16   4   27.30    3.60
  -2 -16   4   19.20    3.30
  -1 -16   4    0.00    4.60
   0 -16   4    2.60    4.00
   1 -16   4   26.10    4.20
   2 -16   4   14.80    3.60
   3 -16   4   23.60    3.70
   4 -16   4    7.70    3.70
   5 -16   4   43.70    4.60
  -9 -15   4    0.00    3.10
  -8 -15   4    0.00    3.00
  -7 -15   4   69.59    4.60
  -6 -15   4    1.20    3.40
  -5 -15   4   66.09    6.20
  -4 -15   4    3.70    3.70
  -3 -15   4   12.80    3.60
  -2 -15   4    0.30    4.10
  -1 -15   4    6.30    6.10
   0 -15   4   21.50    4.60
   1 -15   4   32.50    5.30
   2 -15   4  181.48   10.30
   3 -15   4  177.28    7.00
   4 -15   4   97.99    4.60
   5 -15   4    0.00    3.80
   6 -15   4   18.40    4.40
   7 -15   4   71.29    8.70
 -10 -14   4   58.29    3.50
  -9 -14   4   23.80    2.70
  -8 -14   4   23.00    3.10
  -7 -14   4    1.30    1.90
  -6 -14   4   19.40    3.20
  -5 -14   4    5.90    3.20
  -4 -14   4   97.29    6.10
  -3 -14   4   44.20    3.10
  -2 -14   4    7.90    2.00
  -1 -14   4    2.90    2.60
   0 -14   4   51.29    6.70
   1 -14   4  182.68    6.40
   2 -14   4    0.00    3.70
   3 -14   4   11.00    3.70
   4 -14   4    6.00    2.10
   5 -14   4    1.40    1.30
   6 -14   4    9.40    1.80
   7 -14   4   12.90    2.50
   8 -14   4    9.40    4.20
 -11 -13   4   20.50    3.20
 -10 -13   4    0.20    1.70
  -9 -13   4   60.09    3.20
  -8 -13   4   44.30    2.70
  -7 -13   4    4.90    2.10
  -6 -13   4  328.07    7.40
  -5 -13   4   56.19    3.50
  -4 -13   4    3.50    2.40
  -3 -13   4   24.00    2.00
  -2 -13   4    0.00    1.40
  -1 -13   4  416.66    9.30
   0 -13   4  213.08    6.30
   1 -13   4   62.99    4.00
   2 -13   4    8.50    1.90
   3 -13   4   10.50    2.00
   4 -13   4    5.70    1.70
   5 -13   4   10.90    1.90
   6 -13   4    4.30    2.20
   7 -13   4   53.99    3.90
   8 -13   4   57.09    5.60
   9 -13   4    0.80    5.40
 -12 -12   4    3.50    4.10
 -11 -12   4  133.59    4.80
 -10 -12   4    0.50    1.60
  -9 -12   4    6.70    1.70
  -8 -12   4   85.79    3.10
  -7 -12   4    8.30    1.50
  -6 -12   4    2.40    1.20
  -5 -12   4    0.00    0.80
  -4 -12   4  269.67    6.30
  -3 -12   4   53.49    2.50
  -2 -12   4    0.30    1.10
  -1 -12   4   61.99    2.60
   0 -12   4  109.69    3.70
   1 -12   4  390.96   15.60
   2 -12   4  173.08    6.60
   3 -12   4   61.49    3.70
   4 -12   4   39.20    4.30
   5 -12   4  184.68    6.80
   6 -12   4   88.89   11.20
   7 -12   4   32.80   10.90
   8 -12   4  105.39    6.60
   9 -12   4  249.18   13.70
  10 -12   4   52.99    5.00
 -12 -11   4    1.00    1.70
 -11 -11   4    4.60    1.70
 -10 -11   4   13.10    1.50
  -9 -11   4   27.00    1.80
  -8 -11   4    0.50    1.00
  -7 -11   4    0.50    0.90
  -6 -11   4    0.90    0.90
  -5 -11   4    3.20    0.90
  -4 -11   4   71.49    2.40
  -3 -11   4   29.40    1.50
  -2 -11   4  299.27    6.40
  -1 -11   4   22.60    1.50
   0 -11   4    5.10    1.10
   1 -11   4    1.70    0.90
   2 -11   4  287.97    7.90
   3 -11   4  977.60   24.40
   4 -11   4    6.40    1.30
   5 -11   4   64.69    4.30
   6 -11   4   85.59    7.10
   7 -11   4  511.45   27.10
   8 -11   4   48.80    4.90
   9 -11   4   11.40    3.10
  10 -11   4   92.29    6.50
  11 -11   4   49.20    3.50
 -13 -10   4   16.20    2.50
 -12 -10   4    4.80    2.70
 -11 -10   4    7.80    1.50
 -10 -10   4    0.80    1.10
  -9 -10   4   18.10    1.40
  -8 -10   4  258.37    5.50
  -7 -10   4   18.70    1.50
  -6 -10   4   33.70    1.70
  -5 -10   4  153.68    3.40
  -4 -10   4  666.53   11.90
  -3 -10   4  111.89    2.70
  -2 -10   4    3.10    0.90
  -1 -10   4  140.29    3.80
   0 -10   4  590.24   13.40
   1 -10   4  537.95   13.40
   2 -10   4    5.60    1.10
   3 -10   4  916.81   23.60
   4 -10   4  198.88    9.30
   5 -10   4  233.58   13.60
   6 -10   4  355.36   17.20
   7 -10   4  116.19    6.90
   8 -10   4  406.66   18.70
   9 -10   4   88.39    6.20
  10 -10   4  116.39    5.30
  11 -10   4   17.50    2.50
  12 -10   4   26.00    9.50
 -13  -9   4    1.70    1.80
 -12  -9   4   38.00    2.60
 -11  -9   4    3.30    1.20
 -10  -9   4    1.40    1.20
  -9  -9   4   19.90    1.50
  -8  -9   4   14.30    1.30
  -7  -9   4    3.30    1.00
  -6  -9   4  253.87    5.00
  -5  -9   4   15.80    1.00
  -4  -9   4  277.07    5.40
  -3  -9   4  499.35    9.00
  -2  -9   4    4.70    0.70
  -1  -9   4    2.60    0.80
   0  -9   4  254.97    6.50
   1  -9   4  135.49    3.70
   2  -9   4   71.29    2.90
   3  -9   4  154.48    5.30
   4  -9   4  132.29    5.80
   5  -9   4   49.50    4.50
   6  -9   4   72.79    5.80
   7  -9   4    6.70    2.70
   8  -9   4  482.85   21.40
   9  -9   4   44.80    3.50
  10  -9   4  103.39    5.50
  11  -9   4    5.60    2.10
  12  -9   4    3.30    2.60
 -14  -8   4   29.90    4.50
 -13  -8   4    7.10    1.80
 -12  -8   4   70.19    2.90
 -11  -8   4    1.30    1.20
 -10  -8   4   93.19    2.90
  -9  -8   4    4.70    1.10
  -8  -8   4   44.80    1.80
  -7  -8   4  481.75    8.80
  -6  -8   4    0.70    0.80
  -5  -8   4   64.39    2.00
  -4  -8   4    5.40    0.70
  -3  -8   4  558.84   10.20
  -2  -8   4  142.69    3.10
  -1  -8   4   32.90    1.30
   0  -8   4  739.73   18.50
   1  -8   4  112.39    3.80
   2  -8   4    2.90    1.10
   3  -8   4    5.40    1.40
   4  -8   4  221.48   10.70
   5  -8   4  113.29    6.10
   6  -8   4  165.28    7.90
   7  -8   4    0.70    1.80
   8  -8   4  120.79    5.60
   9  -8   4  140.49    5.60
  10  -8   4   18.10    2.80
  11  -8   4    5.70    2.00
  12  -8   4    2.40    2.30
  13  -8   4   61.09    5.30
 -14  -7   4   74.09    3.70
 -13  -7   4    2.80    1.40
 -12  -7   4    8.10    1.30
 -11  -7   4   37.90    2.10
 -10  -7   4  104.29    3.10
  -9  -7   4  107.99    2.90
  -8  -7   4  246.68    5.00
  -7  -7   4  216.58    4.40
  -6  -7   4  401.96    7.20
  -5  -7   4   46.20    1.50
  -4  -7   4   57.99    1.60
  -3  -7   4   70.69    1.90
  -2  -7   4   63.39    1.80
  -1  -7   4    0.80    0.60
   0  -7   4   19.80    1.20
   1  -7   4   22.90    1.50
   2  -7   4   57.69    3.20
   3  -7   4  101.69    4.20
   4  -7   4  163.88    7.70
   5  -7   4  116.39    5.60
   6  -7   4   55.49    3.50
   7  -7   4  181.78   10.30
   8  -7   4    5.20    1.80
   9  -7   4  439.16   16.20
  10  -7   4   16.70    2.30
  11  -7   4   64.09    4.00
  12  -7   4    2.80    3.40
  13  -7   4    2.60    2.20
 -14  -6   4   43.90    2.90
 -13  -6   4   18.40    1.80
 -12  -6   4    2.70    1.30
 -11  -6   4   41.00    2.00
 -10  -6   4   69.69    2.50
  -9  -6   4  357.56    6.50
  -8  -6   4  582.34   10.30
  -7  -6   4    1.40    0.80
  -6  -6   4   44.40    1.50
  -5  -6   4   10.40    0.80
  -4  -6   4 2181.18   37.10
  -3  -6   4  103.09    2.50
  -2  -6   4  501.85   10.40
  -1  -6   4   21.90    1.00
   0  -6   4 2376.86   59.79
   1  -6   4   58.49    3.40
   2  -6   4    4.90    1.40
   3  -6   4  231.58    8.80
   4  -6   4  177.38    7.10
   5  -6   4    1.20    1.60
   6  -6   4   25.80    2.00
   7  -6   4   17.60    1.90
   8  -6   4    5.00    1.60
   9  -6   4  100.29    3.90
  10  -6   4   33.60    3.10
  11  -6   4   72.19    3.90
  12  -6   4   86.09    4.70
  13  -6   4    0.90    2.70
  14  -6   4    3.90    3.80
 -14  -5   4   10.60    1.70
 -13  -5   4    3.20    1.40
 -12  -5   4    2.60    1.20
 -11  -5   4    0.50    1.20
 -10  -5   4  107.59    3.20
  -9  -5   4   83.29    2.40
  -8  -5   4  209.58    4.10
  -7  -5   4   12.30    1.40
  -6  -5   4  526.45    9.30
  -5  -5   4   12.20    1.00
  -4  -5   4    1.20    0.70
  -3  -5   4  183.88    3.80
  -2  -5   4  859.11   15.00
  -1  -5   4  130.39    3.20
   0  -5   4   35.70    1.40
   1  -5   4  585.14   20.20
   2  -5   4   32.10    2.00
   3  -5   4 1625.44   66.89
   4  -5   4   95.39    5.00
   5  -5   4   96.59    4.10
   6  -5   4  519.25   16.80
   7  -5   4   31.80    2.20
   8  -5   4  137.79    5.40
   9  -5   4   78.39    3.80
  10  -5   4  192.18    8.10
  11  -5   4   49.60    3.50
  12  -5   4    6.30    2.40
  13  -5   4   15.50    3.80
  14  -5   4  135.49   10.40
 -14  -4   4    4.00    1.60
 -13  -4   4   31.70    2.00
 -12  -4   4    1.70    1.20
 -11  -4   4  207.58    5.00
 -10  -4   4   27.60    1.70
  -9  -4   4  126.09    3.30
  -8  -4   4  584.94    9.90
  -7  -4   4    8.10    0.90
  -6  -4   4   99.69    2.40
  -5  -4   4    2.50    0.80
  -4  -4   4  224.98    4.70
  -3  -4   4 1076.49   19.00
  -2  -4   4  742.03   15.10
  -1  -4   4  414.46    9.80
   0  -4   4    5.50    1.00
   1  -4   4 1113.49   36.50
   2  -4   4    2.80    1.00
   3  -4   4  336.87   11.20
   4  -4   4    3.60    1.30
   5  -4   4    4.00    1.20
   6  -4   4   68.29    3.60
   7  -4   4  563.04   20.10
   8  -4   4  418.86   16.60
   9  -4   4   77.49    4.80
  10  -4   4  786.02   36.30
  11  -4   4   53.29    4.00
  12  -4   4   88.49    5.30
  13  -4   4    3.70    2.90
  14  -4   4   12.90    3.30
  15  -4   4    9.30    4.80
 -14  -3   4   30.40    2.30
 -13  -3   4    8.80    1.70
 -12  -3   4    4.90    1.30
 -11  -3   4    1.00    1.30
 -10  -3   4   13.10    1.50
  -9  -3   4    0.20    1.10
  -8  -3   4   38.20    1.70
  -7  -3   4  122.49    2.90
  -6  -3   4  130.79    2.90
  -5  -3   4    2.30    0.80
  -4  -3   4  364.76    7.30
  -3  -3   4 1117.49   23.40
  -2  -3   4  120.39    3.00
  -1  -3   4 2865.01   84.09
   1  -3   4 3164.68  383.86
   2  -3   4 2270.27  106.49
   3  -3   4  277.77    9.80
   4  -3   4  133.29    4.90
   5  -3   4   41.10    2.20
   6  -3   4   20.60    1.50
   7  -3   4  573.24   20.40
   8  -3   4   14.90    2.20
   9  -3   4   41.30    3.40
  10  -3   4  186.48    8.00
  11  -3   4   20.70    3.00
  12  -3   4  122.59    9.90
  13  -3   4   42.30    5.50
  14  -3   4   12.70    3.60
  15  -3   4    4.40    3.90
 -14  -2   4   11.10    1.90
 -13  -2   4   17.10    1.80
 -12  -2   4    5.10    1.40
 -11  -2   4   69.39    2.70
 -10  -2   4   29.50    1.90
  -9  -2   4  298.97    6.30
  -8  -2   4   77.19    3.00
  -7  -2   4   99.59    3.20
  -6  -2   4    7.70    1.00
  -5  -2   4    2.40    0.90
  -4  -2   4  270.87    5.30
  -3  -2   4   23.20    1.70
  -2  -2   4 1857.81   44.20
  -1  -2   4  164.78    3.50
   0  -2   4 1802.52   51.59
   1  -2   4 3120.39  393.16
   2  -2   4  173.78    6.10
   3  -2   4  189.38    6.50
   4  -2   4  468.35   19.20
   5  -2   4  209.98    7.70
   6  -2   4 2694.13   88.89
   7  -2   4  112.29    4.80
   8  -2   4  268.07   12.40
   9  -2   4  377.26   19.80
  10  -2   4  390.06   15.20
  11  -2   4    7.40    2.70
  12  -2   4    8.60    3.30
  13  -2   4   16.50    5.30
  14  -2   4    7.20    2.10
  15  -2   4   47.90    5.50
 -14  -1   4    2.10    1.80
 -13  -1   4    1.50    1.30
 -12  -1   4   11.10    1.50
 -11  -1   4    1.90    1.40
 -10  -1   4   26.30    1.80
  -9  -1   4    2.90    1.60
  -8  -1   4  261.47    7.00
  -7  -1   4    3.30    1.20
  -6  -1   4   30.00    1.70
  -5  -1   4  121.29    3.30
  -4  -1   4   14.80    1.80
  -3  -1   4   48.20    2.40
  -2  -1   4  141.89    3.10
  -1  -1   4  108.29    2.20
   0  -1   4 1532.55   30.10
   1  -1   4 2267.97  101.59
   2  -1   4  930.21   25.80
   4  -1   4   85.69    3.00
   5  -1   4  535.25   17.50
   6  -1   4  888.41   30.00
   7  -1   4   48.50    2.50
   8  -1   4   60.39    3.70
   9  -1   4   20.60    2.10
  10  -1   4   19.30    2.10
  11  -1   4  243.18   11.80
  12  -1   4    9.40    2.90
  13  -1   4    2.50    2.20
  14  -1   4  185.28   10.00
  15  -1   4    7.10    4.60
 -14   0   4   15.90    3.60
 -13   0   4    2.70    1.50
 -12   0   4   24.40    2.00
 -11   0   4    0.60    1.50
 -10   0   4   89.89    3.40
  -9   0   4   67.09    2.60
  -8   0   4    3.10    1.40
  -7   0   4    1.30    1.20
  -6   0   4  779.92   18.20
  -5   0   4  279.87    7.00
  -4   0   4  435.96    9.80
  -3   0   4  522.05   10.70
  -2   0   4  160.18    3.10
  -1   0   4  407.46    6.80
   0   0   4  209.28    3.50
   1   0   4  133.79    2.40
   2   0   4  141.39    4.20
   3   0   4  420.36   13.50
   4   0   4  659.73   26.80
   5   0   4  286.37    9.20
   6   0   4  101.19    4.20
   7   0   4    9.50    1.90
   8   0   4    5.10    1.60
   9   0   4   58.79    3.20
  10   0   4   59.29    3.30
  11   0   4    1.20    1.90
  12   0   4    0.30    1.70
  13   0   4    6.00    3.10
  14   0   4    4.80    2.10
  15   0   4   40.30    2.80
  16   0   4   53.49    3.60
 -14   1   4    7.30    3.00
 -13   1   4    1.30    1.80
 -12   1   4   40.90    3.30
 -11   1   4  299.07    8.60
 -10   1   4    0.80    1.40
  -9   1   4  263.67    8.60
  -8   1   4  301.87    9.00
  -7   1   4   26.00    1.90
  -6   1   4  852.51   20.30
  -5   1   4  964.70   27.20
  -4   1   4  517.35   13.60
  -3   1   4  310.67    8.50
  -2   1   4   83.59    2.50
  -1   1   4    2.20    0.30
   0   1   4 2538.15   82.79
   1   1   4  126.79    2.70
   2   1   4  507.75    9.80
   3   1   4  662.03   16.50
   4   1   4    2.20    1.50
   5   1   4  258.77    9.60
   6   1   4    5.30    1.40
   7   1   4  318.17   10.90
   8   1   4  346.77   13.40
   9   1   4  116.99    5.40
  10   1   4    2.40    2.00
  11   1   4   11.30    2.20
  12   1   4   36.20    3.70
  13   1   4   13.20    2.00
  14   1   4    1.00    1.20
  15   1   4   21.80    2.70
  16   1   4    4.10    1.80
 -14   2   4    2.90    2.10
 -13   2   4   44.10    2.80
 -12   2   4    1.00    1.50
 -11   2   4  109.29    4.00
 -10   2   4    4.00    2.10
  -9   2   4  607.74   16.40
  -8   2   4 1042.40   24.70
  -7   2   4   77.99    4.30
  -6   2   4  563.84   15.10
  -5   2   4  829.62   21.90
  -4   2   4  406.06   11.50
  -3   2   4   17.30    2.50
  -2   2   4  253.47    6.40
  -1   2   4 1073.39   18.60
   0   2   4 3580.24  111.19
   1   2   4  506.25    9.50
   2   2   4  831.02   15.00
   3   2   4 1358.36   31.80
   4   2   4  731.53   17.50
   5   2   4  231.68    7.20
   6   2   4  709.83   28.30
   7   2   4   18.50    3.50
   8   2   4  160.98    6.90
   9   2   4   68.69    2.60
  10   2   4   36.00    2.30
  11   2   4  225.18    6.80
  12   2   4   15.50    2.00
  13   2   4    4.40    1.00
  14   2   4    5.50    1.30
  15   2   4    1.50    1.80
  16   2   4    3.60    3.10
 -13   3   4   16.60    2.50
 -12   3   4   15.70    1.80
 -11   3   4    7.30    1.90
 -10   3   4    3.60    2.40
  -9   3   4  103.59    4.40
  -8   3   4  245.98    7.00
  -7   3   4  147.09    4.80
  -6   3   4  151.38    4.50
  -5   3   4   63.79    3.70
  -4   3   4  305.47   10.90
  -3   3   4 1074.89   32.60
  -2   3   4  424.36    9.80
  -1   3   4  628.94   12.90
   0   3   4  421.96    8.00
   1   3   4 2279.97   61.19
   2   3   4  598.04   11.00
   3   3   4   92.59    2.30
   4   3   4  231.68    4.60
   5   3   4 1006.20   23.20
   6   3   4    8.20    1.00
   7   3   4   91.39    4.00
   8   3   4   67.89    2.90
   9   3   4  256.27    6.80
  10   3   4  333.67    8.40
  11   3   4  245.48    5.10
  12   3   4  102.49    3.00
  13   3   4   34.60    1.80
  14   3   4   69.69    2.80
  15   3   4  139.19    5.80
  16   3   4    4.30    2.20
 -13   4   4   11.00    2.40
 -12   4   4  163.58    5.10
 -11   4   4   13.90    2.60
 -10   4   4  129.49    5.50
  -9   4   4   41.20    3.10
  -8   4   4   36.90    2.50
  -7   4   4  537.75   14.70
  -6   4   4   23.90    3.10
  -5   4   4   76.89    3.80
  -4   4   4   19.90    2.00
  -3   4   4   52.89    3.20
  -2   4   4  194.58    6.30
  -1   4   4   43.80    1.70
   0   4   4    2.60    1.50
   1   4   4 2319.47   42.70
   2   4   4   18.80    0.70
   3   4   4  461.35    9.40
   4   4   4  696.33   14.00
   5   4   4  230.38    4.90
   6   4   4    3.10    0.60
   7   4   4 1135.99   22.80
   8   4   4  206.18    4.90
   9   4   4   33.70    1.30
  10   4   4   13.10    1.10
  11   4   4  102.89    2.90
  12   4   4  268.67    5.90
  13   4   4    1.90    1.30
  14   4   4    7.20    1.90
  15   4   4    6.10    3.10
  16   4   4   13.60    4.10
 -13   5   4  106.59    5.50
 -12   5   4    2.20    2.80
 -11   5   4   13.40    2.50
 -10   5   4   20.00    4.00
  -9   5   4   51.39    4.80
  -8   5   4    2.30    1.00
  -7   5   4  102.49    4.50
  -6   5   4    3.00    2.30
  -5   5   4  505.45   17.20
  -4   5   4   33.80    2.70
  -3   5   4    5.20    1.20
  -2   5   4  236.18    8.90
  -1   5   4  689.33   14.30
   0   5   4 1693.53   32.90
   1   5   4 2589.54   51.79
   2   5   4  826.82   14.40
   3   5   4   76.59    2.10
   4   5   4  501.55   10.60
   5   5   4   74.99    2.30
   6   5   4 1166.48   23.10
   7   5   4  418.26    8.80
   8   5   4  207.98    4.30
   9   5   4   76.59    2.20
  10   5   4   64.49    2.00
  11   5   4   14.40    1.60
  12   5   4  385.16    8.60
  13   5   4   21.80    3.50
  14   5   4   91.99    3.70
  15   5   4    0.90    3.20
  16   5   4  170.18    5.80
 -12   6   4    4.90    5.10
 -11   6   4   75.09    5.40
 -10   6   4    1.70    4.80
  -9   6   4  218.38   14.50
  -8   6   4    4.20    1.50
  -7   6   4  282.47   12.50
  -6   6   4   16.40    2.70
  -5   6   4  119.29    5.70
  -4   6   4  275.07   10.10
  -3   6   4   19.90    1.70
  -2   6   4   15.00    2.00
  -1   6   4  497.75   11.50
   0   6   4    1.10    0.70
   1   6   4  368.86    8.20
   2   6   4 1327.17   26.90
   3   6   4 1076.29   18.50
   4   6   4  319.67    6.20
   5   6   4  259.37    5.60
   6   6   4  253.67    5.40
   7   6   4   77.69    1.80
   8   6   4  425.16    7.30
   9   6   4   12.00    1.00
  10   6   4   46.30    2.00
  11   6   4  203.78    6.30
  12   6   4  177.98    6.20
  13   6   4    6.00    2.50
  14   6   4   30.50    2.50
  15   6   4   19.40    2.60
  16   6   4   59.79    3.50
 -12   7   4   22.00    4.90
 -11   7   4   69.89    6.00
 -10   7   4    6.40    2.40
  -9   7   4   13.80    6.10
  -8   7   4  161.48   10.50
  -7   7   4  102.79    7.00
  -6   7   4   18.80    3.20
  -5   7   4    3.30    2.90
  -4   7   4  363.26   14.50
  -3   7   4  276.47    9.80
  -2   7   4  227.58    8.30
  -1   7   4    7.60    1.00
   0   7   4    1.20    0.80
   1   7   4   40.90    1.80
   2   7   4   57.39    9.10
   3   7   4   98.29    2.70
   4   7   4  537.15   10.10
   5   7   4  539.75   10.60
   6   7   4  157.88    4.00
   7   7   4   95.89    4.10
   8   7   4    0.80    1.30
   9   7   4   31.00    1.60
  10   7   4    0.00    2.30
  11   7   4   10.70    2.90
  12   7   4  102.09    5.40
  13   7   4   31.00    2.60
  14   7   4    4.30    2.40
  15   7   4    3.40    2.70
  16   7   4   31.50    4.00
 -11   8   4    2.10    3.40
 -10   8   4   10.80    2.50
  -9   8   4  145.09    8.30
  -8   8   4    9.80    3.80
  -7   8   4  117.99    7.00
  -6   8   4 1335.37   59.09
  -5   8   4  151.48    7.70
  -4   8   4  285.27   10.80
  -3   8   4   21.30    3.30
  -2   8   4  491.25   14.00
  -1   8   4  155.28    5.30
   0   8   4  110.79    3.70
   1   8   4   80.69    2.70
   2   8   4   66.89    2.30
   3   8   4   93.09    2.50
   4   8   4    0.00    0.60
   5   8   4  160.58    4.40
   6   8   4    0.10    1.10
   7   8   4  174.98    5.40
   8   8   4  250.07    8.60
   9   8   4  106.29    4.90
  10   8   4   23.70    2.10
  11   8   4   23.00    4.10
  12   8   4    0.00    2.00
  13   8   4    7.70    2.30
  14   8   4   29.30    2.50
  15   8   4   29.80    2.90
 -11   9   4    3.60    3.70
 -10   9   4    3.10    5.10
  -9   9   4   19.80    4.00
  -8   9   4    9.00    6.80
  -7   9   4  196.48    9.70
  -6   9   4   41.00    4.10
  -5   9   4   23.20    3.90
  -4   9   4    3.20    2.90
  -3   9   4   13.30    2.50
  -2   9   4    8.30    1.80
  -1   9   4  872.61   21.30
   0   9   4   27.10    1.70
   1   9   4 1319.07   26.30
   2   9   4  315.27    7.10
   3   9   4    3.00    0.70
   4   9   4 1034.10   19.50
   5   9   4  163.88    5.20
   6   9   4  158.68    6.10
   7   9   4    5.00    2.70
   8   9   4   31.70    4.10
   9   9   4   68.79    3.80
  10   9   4    1.20    2.40
  11   9   4   45.80    2.60
  12   9   4   11.10    2.90
  13   9   4   48.40    2.70
  14   9   4   29.60    3.00
  15   9   4   64.89    4.50
 -10  10   4    6.30    4.40
  -9  10   4   15.90    4.40
  -8  10   4   10.60    4.90
  -7  10   4    4.60    6.20
  -6  10   4   41.30    4.00
  -5  10   4   83.59    5.40
  -4  10   4  447.56   16.40
  -3  10   4  114.59    6.00
  -2  10   4   17.30    1.60
  -1  10   4   15.90    2.10
   0  10   4  151.68    4.30
   1  10   4  485.95   10.30
   2  10   4    1.20    1.10
   3  10   4  275.97    6.50
   4  10   4    4.00    0.90
   5  10   4  267.17    7.40
   6  10   4   93.59    4.90
   7  10   4   41.10    3.90
   8  10   4   88.69    4.60
   9  10   4    9.70    2.90
  10  10   4   56.39    3.70
  11  10   4    6.30    2.50
  12  10   4   24.20    2.70
  13  10   4    3.30    2.00
  14  10   4   40.10    3.30
  15  10   4    0.10    1.00
  -9  11   4   48.00    5.90
  -8  11   4    2.60    4.30
  -7  11   4  123.39    8.40
  -6  11   4   77.09    7.70
  -5  11   4  107.39    5.80
  -4  11   4    3.10    1.90
  -3  11   4  634.84   23.90
  -2  11   4  165.98    6.70
  -1  11   4  384.26    9.00
   0  11   4   52.29    2.20
   1  11   4    1.40    1.30
   2  11   4   10.00    1.30
   3  11   4  123.59    3.50
   4  11   4   35.40    4.60
   5  11   4    5.20    2.90
   6  11   4  337.47    8.20
   7  11   4   11.60    2.70
   8  11   4    0.00    4.60
   9  11   4   48.50    3.80
  10  11   4   13.50    4.60
  11  11   4  164.28    6.50
  12  11   4   11.80    2.50
  13  11   4   55.39    3.30
  14  11   4    0.00    2.40
  -9  12   4   64.29   13.00
  -8  12   4    5.60    4.00
  -7  12   4    6.40    5.00
  -6  12   4   10.00    4.30
  -5  12   4   11.60    3.20
  -4  12   4  190.38    7.30
  -3  12   4    4.30    2.20
  -2  12   4  463.35   14.20
  -1  12   4  102.69    3.60
   0  12   4    0.00    1.20
   1  12   4  101.29    4.00
   2  12   4  239.48    6.90
   3  12   4  564.44   12.70
   4  12   4   30.20    3.50
   5  12   4  198.08    5.00
   6  12   4    2.40    1.60
   7  12   4  529.15   15.10
   8  12   4   12.60    2.50
   9  12   4  330.87   10.40
  10  12   4    0.00    5.40
  11  12   4   34.30    3.20
  12  12   4    3.00    4.00
  13  12   4    0.00    2.30
  14  12   4   11.40    4.10
  -8  13   4    4.50    3.10
  -7  13   4    2.40    4.40
  -6  13   4   19.10    4.00
  -5  13   4   24.70    2.40
  -4  13   4    5.30    2.10
  -3  13   4   37.80    2.70
  -2  13   4  227.98    7.30
  -1  13   4   29.10    2.40
   0  13   4  127.59    4.80
   1  13   4   96.79    4.40
   2  13   4  135.39    5.40
   3  13   4   12.00    2.90
   4  13   4    5.50    2.20
   5  13   4  247.58    7.60
   6  13   4   24.30    3.00
   7  13   4    0.00    2.70
   8  13   4   11.30    2.20
   9  13   4   33.30    3.40
  10  13   4    0.00    3.40
  11  13   4   96.69    6.20
  12  13   4    0.00    5.70
  13  13   4   35.90    4.80
  -7  14   4   11.00    5.90
  -6  14   4   16.30    2.40
  -5  14   4    2.30    1.90
  -4  14   4    0.20    1.50
  -3  14   4   14.20    1.90
  -2  14   4   10.90    1.90
  -1  14   4    1.40    1.50
   0  14   4    3.10    1.80
   1  14   4    0.40    1.70
   2  14   4  154.08    7.00
   3  14   4  103.89    4.40
   4  14   4  158.88    5.50
   5  14   4    0.00    4.30
   6  14   4    0.00    2.10
   7  14   4    3.00    2.10
   8  14   4    3.80    2.70
   9  14   4    2.20    2.70
  10  14   4    8.60    3.40
  11  14   4    0.00    2.50
  12  14   4    4.50    3.00
  13  14   4   75.39   13.20
  -5  15   4  114.69    5.60
  -4  15   4  148.39    6.50
  -3  15   4   24.20    2.60
  -2  15   4   34.90    2.90
  -1  15   4   87.09    4.80
   0  15   4   64.69    4.30
   1  15   4  223.08    8.60
   2  15   4   17.60    3.30
   3  15   4    4.30    2.70
   4  15   4   39.70    3.10
   5  15   4    4.00    3.00
   6  15   4   69.29    3.60
   7  15   4    0.00    2.00
   8  15   4   27.80    3.60
   9  15   4   13.70    2.20
  10  15   4   23.90    3.90
  11  15   4   15.00    3.90
  -4  16   4    6.90    2.50
  -3  16   4   10.50    2.50
  -2  16   4  125.99    5.90
  -1  16   4   11.20    2.10
   0  16   4   21.40    3.60
   1  16   4   10.30    3.70
   2  16   4    0.00    5.40
   3  16   4  160.88    4.80
   4  16   4    4.80    2.70
   5  16   4   16.80    2.60
   6  16   4   20.40    3.00
   7  16   4   32.20    2.80
   8  16   4   49.10    4.00
   9  16   4   52.29    4.20
  10  16   4    3.60    2.80
  -2  17   4    1.30    2.10
  -1  17   4   56.99    5.10
   0  17   4    4.90    2.40
   1  17   4   18.00    3.40
   2  17   4   74.39    4.00
   3  17   4   40.60    3.30
   4  17   4   17.70    3.00
   5  17   4   44.40    3.80
   6  17   4   21.90    3.30
   7  17   4   60.19    4.00
   8  17   4    3.20    3.20
   9  17   4    2.80    1.90
   1  18   4   25.20    2.30
   2  18   4   20.80    3.40
   3  18   4  130.69    5.80
   4  18   4    0.70    3.00
   5  18   4   11.70    2.50
   6  18   4   40.40    3.00
  -5 -17   5    3.10    2.10
  -4 -17   5    4.60    5.60
  -3 -17   5    1.40    4.80
  -2 -17   5    0.00    3.70
  -1 -17   5    9.20    3.60
   0 -17   5    0.00    3.70
   1 -17   5   27.00    5.10
   2 -17   5    4.40    4.20
   3 -17   5    9.10    5.60
  -8 -16   5    0.00   23.10
  -7 -16   5   15.60    4.60
  -6 -16   5  106.09    6.40
  -5 -16   5    3.30    4.70
  -4 -16   5   31.00    4.60
  -3 -16   5   37.80    4.20
  -2 -16   5   11.50    3.30
  -1 -16   5   35.70    4.50
   0 -16   5   52.69    4.50
   1 -16   5   91.49    5.00
   2 -16   5   17.90    3.50
   3 -16   5   59.39    4.60
   4 -16   5    1.50    4.10
   5 -16   5  159.28    6.10
  -9 -15   5  111.69    4.30
  -8 -15   5   19.50    2.10
  -7 -15   5   43.10    3.00
  -6 -15   5    1.30    2.50
  -5 -15   5   95.29    5.10
  -4 -15   5    5.10    3.80
  -3 -15   5  106.19    4.90
  -2 -15   5   10.80    3.40
  -1 -15   5   42.80    4.60
   0 -15   5   47.20    4.70
   1 -15   5   26.10    5.50
   2 -15   5  327.97    9.80
   3 -15   5   21.50    3.70
   4 -15   5   80.19    5.00
   5 -15   5    7.00    3.40
   6 -15   5   17.30    4.20
 -10 -14   5    2.10    1.90
  -9 -14   5   24.80    2.00
  -8 -14   5  133.29    4.30
  -7 -14   5  135.39    4.30
  -6 -14   5  141.29    4.60
  -5 -14   5  181.28    5.30
  -4 -14   5   71.69    5.10
  -3 -14   5    3.30    1.90
  -2 -14   5   21.30    2.60
  -1 -14   5  106.49    5.30
   0 -14   5   69.69    3.90
   1 -14   5   12.50    3.40
   2 -14   5   45.80    4.60
   3 -14   5   11.20    3.50
   4 -14   5   50.39    3.20
   5 -14   5    4.50    1.50
   6 -14   5   18.80    2.10
   7 -14   5    1.60    1.50
   8 -14   5   28.10    2.50
 -11 -13   5    8.20    3.40
 -10 -13   5   17.60    1.80
  -9 -13   5    4.00    1.60
  -8 -13   5   14.70    1.50
  -7 -13   5   62.69    2.70
  -6 -13   5    4.20    1.20
  -5 -13   5  188.38    4.70
  -4 -13   5  246.18    6.10
  -3 -13   5  257.97    6.80
  -2 -13   5  202.98    5.20
  -1 -13   5    7.40    2.00
   0 -13   5   35.20    2.40
   1 -13   5   99.39    4.70
   2 -13   5   33.20    2.80
   3 -13   5   35.40    2.50
   4 -13   5    2.70    1.40
   5 -13   5   65.99    3.70
   6 -13   5   11.80    1.80
   7 -13   5    1.50    1.40
   8 -13   5    4.50    3.20
   9 -13   5    9.80    4.30
 -11 -12   5   10.60    2.30
 -10 -12   5   28.20    2.00
  -9 -12   5    7.80    1.30
  -8 -12   5    0.90    1.10
  -7 -12   5   89.89    3.00
  -6 -12   5    0.40    1.00
  -5 -12   5  133.49    3.50
  -4 -12   5   19.50    1.40
  -3 -12   5  163.98    4.10
  -2 -12   5   73.49    2.60
  -1 -12   5  189.78    5.00
   0 -12   5    3.60    0.90
   1 -12   5  570.54   15.00
   2 -12   5  271.77    9.30
   3 -12   5    2.00    0.70
   4 -12   5    2.10    0.80
   5 -12   5   67.39    3.40
   6 -12   5   37.00    9.30
   7 -12   5   11.10    4.80
   8 -12   5   60.19    4.80
   9 -12   5   33.70    4.20
  10 -12   5   14.30    3.30
 -12 -11   5    5.20    1.80
 -11 -11   5   28.40    2.00
 -10 -11   5   21.40    1.60
  -9 -11   5  221.18    5.50
  -8 -11   5   46.50    2.00
  -7 -11   5   63.69    2.20
  -6 -11   5   23.80    1.50
  -5 -11   5   78.59    2.40
  -4 -11   5   26.50    1.30
  -3 -11   5   18.20    1.10
  -2 -11   5    2.50    0.90
  -1 -11   5   10.50    1.10
   0 -11   5    7.80    1.20
   1 -11   5   69.39    2.60
   2 -11   5  134.79    4.20
   3 -11   5   30.80    1.80
   4 -11   5   57.79    2.70
   5 -11   5    3.50    1.20
   6 -11   5   31.70    4.10
   7 -11   5  133.59   11.50
   8 -11   5   60.49    4.90
   9 -11   5    4.60    2.90
  10 -11   5   80.29    5.70
  11 -11   5    2.80    2.50
 -13 -10   5    2.50    8.70
 -12 -10   5   16.10    2.20
 -11 -10   5   91.39    3.10
 -10 -10   5    0.50    1.10
  -9 -10   5  112.79    3.40
  -8 -10   5  157.48    4.00
  -7 -10   5   40.50    1.60
  -6 -10   5   94.09    2.60
  -5 -10   5   71.69    2.10
  -4 -10   5   10.20    1.00
  -3 -10   5    4.00    0.80
  -2 -10   5  413.46    8.00
  -1 -10   5  376.06    7.40
   0 -10   5  113.69    3.40
   1 -10   5   41.60    1.90
   2 -10   5   18.30    1.50
   3 -10   5  145.99    4.30
   4 -10   5   18.60    1.60
   5 -10   5  266.67   11.90
   6 -10   5   79.39    5.00
   7 -10   5  169.88    9.20
   8 -10   5  103.89    6.00
   9 -10   5   19.80    2.90
  10 -10   5   33.90    2.90
  11 -10   5   10.20    2.30
 -13  -9   5   38.60    2.50
 -12  -9   5  121.59    4.30
 -11  -9   5    7.00    1.20
 -10  -9   5   83.89    2.80
  -9  -9   5  155.48    4.00
  -8  -9   5  866.41   15.80
  -7  -9   5  507.45    9.70
  -6  -9   5  390.66    7.00
  -5  -9   5  651.73   11.10
  -4  -9   5  188.68    3.80
  -3  -9   5  138.79    3.20
  -2  -9   5 1155.18   18.90
  -1  -9   5    1.20    0.60
   0  -9   5  546.05   11.40
   1  -9   5    3.40    0.90
   2  -9   5  224.88    6.20
   3  -9   5  141.59    4.20
   4  -9   5  578.74   19.70
   5  -9   5  149.88    7.50
   6  -9   5   70.09    4.90
   7  -9   5   61.49    3.90
   8  -9   5  528.45   18.10
   9  -9   5   34.50    3.20
  10  -9   5  178.78    8.70
  11  -9   5   84.69    4.40
  12  -9   5   32.20    2.60
 -13  -8   5   16.60    2.30
 -12  -8   5   89.99    3.20
 -11  -8   5   30.00    1.80
 -10  -8   5    0.40    1.00
  -9  -8   5  649.54   11.90
  -8  -8   5    2.80    0.80
  -7  -8   5  106.89    3.00
  -6  -8   5  112.49    2.80
  -5  -8   5  176.68    3.60
  -4  -8   5   18.10    1.00
  -3  -8   5   43.60    1.40
  -2  -8   5  216.68    4.30
  -1  -8   5   63.79    1.80
   0  -8   5  740.03   15.40
   1  -8   5   84.89    2.60
   2  -8   5   11.20    1.30
   3  -8   5  245.58    8.60
   4  -8   5  244.08    8.90
   5  -8   5  192.48    8.40
   6  -8   5   21.20    2.50
   7  -8   5    9.40    1.80
   8  -8   5  309.87   11.90
   9  -8   5  149.19    6.60
  10  -8   5  108.49    5.20
  11  -8   5   91.29    4.40
  12  -8   5    6.60    2.00
  13  -8   5    4.90    2.40
 -13  -7   5    5.30    1.70
 -12  -7   5   82.59    2.90
 -11  -7   5    2.00    1.20
 -10  -7   5  100.49    2.80
  -9  -7   5  458.75    8.00
  -8  -7   5  124.99    3.20
  -7  -7   5  441.56    8.10
  -6  -7   5   80.99    2.20
  -5  -7   5   51.69    1.70
  -4  -7   5   73.79    1.90
  -3  -7   5   23.10    1.00
  -2  -7   5   87.39    2.10
  -1  -7   5  118.09    2.90
   0  -7   5  471.95    9.60
   1  -7   5  285.07    8.90
   2  -7   5   39.90    2.00
   3  -7   5  123.29    5.20
   4  -7   5  195.68    7.90
   5  -7   5  278.77   15.80
   6  -7   5  327.87   12.80
   7  -7   5  362.06   17.90
   8  -7   5   38.30    3.00
   9  -7   5   60.19    5.50
  10  -7   5    6.80    1.40
  11  -7   5  413.46   15.50
  12  -7   5   52.79    4.60
  13  -7   5    0.80    2.80
 -14  -6   5   18.90    3.00
 -13  -6   5   19.40    2.00
 -12  -6   5   39.60    2.00
 -11  -6   5    0.80    1.20
 -10  -6   5   25.70    1.70
  -9  -6   5   30.20    1.50
  -8  -6   5   31.60    1.60
  -7  -6   5   11.40    1.20
  -6  -6   5  313.17    5.90
  -5  -6   5  523.35    8.90
  -4  -6   5  260.17    4.80
  -3  -6   5   30.90    1.20
  -2  -6   5   80.39    2.10
  -1  -6   5  504.45   10.00
   0  -6   5 1058.19   25.50
   1  -6   5 1248.78   32.60
   2  -6   5  783.22   23.90
   3  -6   5  108.59    5.00
   4  -6   5  557.94   19.40
   5  -6   5 1011.80   36.10
   6  -6   5   12.70    1.60
   7  -6   5   30.50    2.30
   8  -6   5    5.80    1.60
   9  -6   5  304.87   11.40
  10  -6   5   14.60    2.00
  11  -6   5   43.00    2.80
  12  -6   5  104.09    5.70
  13  -6   5    9.30    3.60
  14  -6   5   53.59    5.20
 -14  -5   5    5.00    1.80
 -13  -5   5   47.00    2.50
 -12  -5   5    4.30    1.20
 -11  -5   5   58.19    2.40
 -10  -5   5    3.80    1.30
  -9  -5   5    7.10    1.10
  -8  -5   5  189.78    3.70
  -7  -5   5   55.09    1.80
  -6  -5   5    6.30    0.90
  -5  -5   5   34.00    1.30
  -4  -5   5  151.38    2.90
  -3  -5   5  121.09    2.60
  -2  -5   5  613.34   12.30
  -1  -5   5  402.96    8.10
   0  -5   5  715.63   16.90
   1  -5   5  260.57    6.70
   2  -5   5   94.79    4.50
   3  -5   5 1340.97   53.29
   4  -5   5  255.77    8.60
   5  -5   5  260.87    9.60
   6  -5   5   69.89    3.00
   7  -5   5    0.80    2.00
   8  -5   5   11.50    1.90
   9  -5   5   21.60    2.30
  10  -5   5   23.30    2.80
  11  -5   5    3.40    2.00
  12  -5   5  133.89    9.20
  13  -5   5    1.00    2.70
  14  -5   5   15.70    4.50
 -14  -4   5    6.20    2.10
 -13  -4   5   21.30    1.80
 -12  -4   5   44.10    2.10
 -11  -4   5  113.59    3.40
 -10  -4   5   39.40    2.00
  -9  -4   5    1.50    1.10
  -8  -4   5  340.77    6.10
  -7  -4   5   77.69    2.10
  -6  -4   5   86.79    2.20
  -5  -4   5  126.69    2.90
  -4  -4   5  466.55    8.70
  -3  -4   5  417.26    8.00
  -2  -4   5 1127.19   19.70
  -1  -4   5  105.09    2.50
   0  -4   5  605.04   15.60
   1  -4   5 2242.18   84.09
   2  -4   5   23.40    1.90
   3  -4   5  160.88    5.60
   4  -4   5 1290.77   45.40
   5  -4   5   44.40    2.40
   6  -4   5   98.79    4.60
   7  -4   5   16.60    1.80
   8  -4   5  471.15   17.70
   9  -4   5  233.38    9.50
  10  -4   5  116.99    6.70
  11  -4   5   35.80    4.30
  12  -4   5   32.10    3.00
  13  -4   5   77.39    5.10
  14  -4   5   24.10    5.90
  15  -4   5    6.70    5.30
 -14  -3   5    5.10    2.10
 -13  -3   5    0.10    0.20
 -12  -3   5  101.89    3.40
 -11  -3   5   97.39    3.20
 -10  -3   5  110.39    3.30
  -9  -3   5   27.00    1.60
  -8  -3   5  239.98    4.90
  -7  -3   5  144.69    3.20
  -6  -3   5   10.80    0.90
  -5  -3   5   40.00    1.50
  -4  -3   5  750.32   13.50
  -3  -3   5   80.49    2.10
  -2  -3   5   49.40    1.40
  -1  -3   5    2.60    0.50
   0  -3   5  104.39    3.30
   1  -3   5 1528.95   44.50
   2  -3   5  229.98    8.40
   3  -3   5 1866.01   65.79
   4  -3   5   18.90    1.30
   5  -3   5   32.90    3.10
   6  -3   5   45.40    2.50
   7  -3   5  163.98    6.30
   8  -3   5  147.59    5.70
   9  -3   5   77.99    3.70
  10  -3   5   37.50    3.20
  11  -3   5   61.59    3.80
  12  -3   5    5.10    3.50
  13  -3   5    4.50    2.70
  14  -3   5    5.60    3.10
  15  -3   5   49.60    5.40
 -14  -2   5    3.70    2.10
 -13  -2   5   17.10    1.70
 -12  -2   5   25.40    1.90
 -11  -2   5   86.99    3.10
 -10  -2   5    5.30    1.40
  -9  -2   5   83.19    2.90
  -8  -2   5    2.10    1.10
  -7  -2   5 1319.77   27.00
  -6  -2   5  230.98    4.60
  -5  -2   5   69.29    2.10
  -4  -2   5 1620.24   30.60
  -3  -2   5   60.69    2.10
  -2  -2   5   53.69    1.50
  -1  -2   5  196.68    4.20
   0  -2   5 1248.98   27.40
   1  -2   5  158.88    4.70
   2  -2   5  347.77   10.60
   3  -2   5  286.27    8.90
   4  -2   5  674.03   23.30
   5  -2   5  558.34   21.10
   6  -2   5  596.84   26.80
   7  -2   5   98.79    5.20
   8  -2   5   39.10    3.20
   9  -2   5  288.17   16.70
  10  -2   5   31.90    5.50
  11  -2   5  138.89    6.60
  12  -2   5   95.99    6.60
  13  -2   5    7.50    3.50
  14  -2   5   18.90    2.70
  15  -2   5    3.80    4.30
 -14  -1   5    7.60    2.10
 -13  -1   5    5.10    1.70
 -12  -1   5   50.59    2.80
 -11  -1   5   13.40    1.80
 -10  -1   5    4.00    1.60
  -9  -1   5   48.40    2.30
  -8  -1   5  341.77    7.80
  -7  -1   5    5.70    1.40
  -6  -1   5  275.77    5.90
  -5  -1   5  258.37    5.80
  -4  -1   5  818.82   14.90
  -3  -1   5  332.97    5.80
  -2  -1   5  226.98    4.00
  -1  -1   5  461.55    8.50
   0  -1   5  247.08    4.60
   1  -1   5 1442.16   34.90
   3  -1   5 1167.68   45.80
   4  -1   5  197.58    7.00
   5  -1   5   46.70    2.50
   6  -1   5   94.19    3.70
   7  -1   5   74.79    3.40
   8  -1   5  571.54   23.70
   9  -1   5   33.20    2.40
  10  -1   5   96.49    4.90
  11  -1   5   20.90    3.00
  12  -1   5   17.70    2.80
  13  -1   5  274.97   13.20
  14  -1   5    6.90    4.00
  15  -1   5    0.00    2.00
 -14   0   5   16.90    3.30
 -13   0   5   60.89    3.60
 -12   0   5   53.09    2.40
 -11   0   5   19.90    1.90
 -10   0   5   30.10    2.10
  -9   0   5  341.57    8.50
  -8   0   5    1.10    1.30
  -7   0   5   50.79    2.50
  -6   0   5   68.79    2.40
  -5   0   5  364.56    8.30
  -4   0   5  201.48    4.60
  -3   0   5  246.58    5.40
  -2   0   5 1129.49   19.80
  -1   0   5   12.40    0.60
   0   0   5 3441.86   79.99
   1   0   5  710.53   12.10
   2   0   5  454.75    9.00
   3   0   5  748.83   21.60
   4   0   5    2.00    1.20
   5   0   5 1058.89   37.00
   6   0   5 1098.59   41.00
   7   0   5  449.06   14.70
   8   0   5  856.41   30.70
   9   0   5  281.87   12.40
  10   0   5  285.87   11.40
  11   0   5  295.77   11.70
  12   0   5    1.20    2.60
  13   0   5   34.70    3.10
  14   0   5    3.70    1.80
  15   0   5   34.60    2.50
  16   0   5   23.60    2.20
 -13   1   5   38.50    3.60
 -12   1   5    4.20    1.60
 -11   1   5    5.00    1.80
 -10   1   5   28.10    2.20
  -9   1   5   36.50    2.20
  -8   1   5  781.72   15.20
  -7   1   5   30.40    1.90
  -6   1   5 1281.27   25.50
  -5   1   5    1.10    0.90
  -4   1   5  454.55   11.20
  -3   1   5  256.17    5.60
  -2   1   5   37.00    1.10
  -1   1   5  211.68    3.80
   0   1   5  357.06    6.40
   1   1   5  939.91   15.20
   2   1   5  160.68    2.90
   3   1   5    6.30    0.50
   4   1   5 1253.37   42.90
   5   1   5   26.90    1.50
   6   1   5    3.60    1.90
   7   1   5  560.84   21.10
   8   1   5   24.60    2.90
   9   1   5  216.28    8.50
  10   1   5   22.50    2.40
  11   1   5   41.80    4.10
  12   1   5   36.70    2.80
  13   1   5  179.68    6.70
  14   1   5    2.60    1.50
  15   1   5    0.80    1.20
  16   1   5    0.50    1.40
 -13   2   5    7.50    2.40
 -12   2   5   22.90    2.40
 -11   2   5    9.00    1.80
 -10   2   5   65.69    3.30
  -9   2   5  333.27    9.90
  -8   2   5   37.10    2.30
  -7   2   5  196.58    5.50
  -6   2   5  517.95   12.00
  -5   2   5   88.19    2.80
  -4   2   5  242.28    7.00
  -3   2   5  307.37   10.00
  -2   2   5  978.30   17.40
  -1   2   5  499.05    9.10
   0   2   5 1443.56   25.80
   1   2   5 3022.60  101.89
   2   2   5    1.00    0.40
   3   2   5  145.99    3.10
   4   2   5   31.40    1.10
   5   2   5  475.05   12.70
   6   2   5  880.61   30.00
   7   2   5  146.39    6.20
   8   2   5   61.19    2.70
   9   2   5    3.10    1.40
  10   2   5  117.19    4.40
  11   2   5  312.37    9.50
  12   2   5    1.10    1.10
  13   2   5   20.40    1.40
  14   2   5  105.89    3.50
  15   2   5    0.40    1.60
  16   2   5   84.29    4.50
 -13   3   5   31.00    3.30
 -12   3   5    0.60    1.40
 -11   3   5    0.20    1.50
 -10   3   5    3.00    2.00
  -9   3   5    1.00    1.20
  -8   3   5    2.60    1.60
  -7   3   5  528.95   12.00
  -6   3   5   43.30    2.70
  -5   3   5   11.90    1.40
  -4   3   5   12.70    2.00
  -3   3   5  994.20   25.90
  -2   3   5 3724.43   85.79
  -1   3   5  619.94   11.10
   0   3   5  316.57    6.50
   1   3   5 1925.71   34.90
   2   3   5  339.77    6.20
   3   3   5  568.34   10.00
   4   3   5  331.27    7.00
   5   3   5  206.98    4.60
   6   3   5  407.16   13.90
   7   3   5    2.30    0.90
   8   3   5   90.59    3.30
   9   3   5  117.99    3.50
  10   3   5   64.29    2.70
  11   3   5  267.17    6.80
  12   3   5  153.08    3.90
  13   3   5   19.20    1.50
  14   3   5   29.90    2.20
  15   3   5   32.20    2.90
  16   3   5   69.09    4.20
 -13   4   5   22.10    3.00
 -12   4   5   15.90    3.00
 -11   4   5    0.60    1.50
 -10   4   5    1.30    2.30
  -9   4   5  210.08    6.40
  -8   4   5   53.09    4.10
  -7   4   5   11.90    2.20
  -6   4   5   63.29    3.20
  -5   4   5  439.76   12.50
  -4   4   5    0.30    1.10
  -3   4   5    1.50    2.70
  -2   4   5  688.83   13.30
  -1   4   5  236.88    5.40
   0   4   5  219.78    4.70
   1   4   5 1046.50   18.90
   2   4   5  314.17    5.60
   3   4   5  221.48    5.30
   4   4   5   96.59    3.10
   5   4   5  169.88    3.70
   6   4   5    7.20    1.00
   7   4   5   26.40    1.50
   8   4   5    0.80    0.70
   9   4   5  184.68    4.40
  10   4   5  291.07    6.10
  11   4   5   58.89    2.10
  12   4   5   39.20    2.40
  13   4   5  345.67    7.60
  14   4   5   60.19    3.10
  15   4   5   91.89    4.40
  16   4   5   42.10    4.80
 -12   5   5    0.00    2.00
 -11   5   5   20.40    2.90
 -10   5   5   46.00    3.30
  -9   5   5   41.50    3.70
  -8   5   5    1.90    1.20
  -7   5   5  230.18    7.70
  -6   5   5  211.38    7.00
  -5   5   5  137.39    5.30
  -4   5   5  575.04   14.70
  -3   5   5   88.79    3.30
  -2   5   5   29.80    1.70
  -1   5   5  242.98    5.60
   0   5   5 2004.60   36.10
   1   5   5  624.64   11.50
   2   5   5 1572.94   26.20
   3   5   5    4.80    0.80
   4   5   5  138.19    3.40
   5   5   5  293.57    5.90
   6   5   5   51.49    1.70
   7   5   5  888.31   17.10
   8   5   5   47.80    1.50
   9   5   5  310.17    6.20
  10   5   5   33.00    1.30
  11   5   5  145.89    3.90
  12   5   5   91.19    4.30
  13   5   5   56.19    4.90
  14   5   5    6.60    3.40
  15   5   5   14.60    3.60
  16   5   5   17.60    4.50
 -12   6   5  155.48    8.00
 -11   6   5   61.89    4.00
 -10   6   5    3.70    4.40
  -9   6   5   14.40    7.60
  -8   6   5   25.70    2.10
  -7   6   5    7.10    2.20
  -6   6   5  692.43   19.10
  -5   6   5  145.09    5.30
  -4   6   5    0.70    1.30
  -3   6   5    0.90    1.30
  -2   6   5   48.10    2.10
  -1   6   5   24.40    1.60
   0   6   5 3623.44   74.99
   1   6   5   81.39    2.50
   2   6   5   17.00    1.00
   3   6   5  252.37    5.10
   4   6   5  233.48    5.00
   5   6   5  128.39    3.20
   6   6   5  272.17    5.20
   7   6   5  221.28    4.40
   8   6   5 1113.99   21.00
   9   6   5  148.39    3.50
  10   6   5  169.58    4.00
  11   6   5   96.79    4.00
  12   6   5  171.18    6.30
  13   6   5   49.00    2.60
  14   6   5   26.40    3.70
  15   6   5   31.70    3.10
  16   6   5   37.20    4.50
 -11   7   5    3.90    3.70
 -10   7   5    5.30    2.50
  -9   7   5  171.68    8.30
  -8   7   5  246.58    9.30
  -7   7   5   23.90    2.50
  -6   7   5   38.60    6.20
  -5   7   5  316.17   12.90
  -4   7   5  545.35   18.80
  -3   7   5   15.30    2.00
  -2   7   5    8.30    1.50
  -1   7   5  148.49    4.30
   0   7   5   49.80    2.10
   1   7   5   11.70    1.20
   2   7   5  473.55    9.90
   3   7   5 2790.72   48.50
   4   7   5    7.20    0.90
   5   7   5  475.55   10.60
   6   7   5   47.70    1.90
   7   7   5  520.65   11.80
   8   7   5  710.03   16.20
   9   7   5   27.10    3.50
  10   7   5   80.69    3.60
  11   7   5  108.59    3.60
  12   7   5  104.29    4.50
  13   7   5    5.70    2.70
  14   7   5    6.60    2.00
  15   7   5    2.60    2.30
  16   7   5   29.00    2.50
 -11   8   5   23.10    5.00
 -10   8   5   67.09    4.40
  -9   8   5   47.00    3.30
  -8   8   5    3.00    3.50
  -7   8   5  117.39    6.80
  -6   8   5   15.70    3.30
  -5   8   5  519.05   20.50
  -4   8   5   20.80    2.60
  -3   8   5  100.59    4.80
  -2   8   5  370.86   10.10
  -1   8   5  133.39    4.00
   0   8   5  935.51   19.10
   1   8   5    7.90    1.20
   2   8   5  517.85   10.10
   3   8   5    0.40    0.70
   4   8   5  141.89    3.60
   5   8   5   16.70    1.20
   6   8   5    6.60    1.10
   7   8   5    5.30    2.40
   8   8   5    1.00    4.10
   9   8   5    0.00    5.20
  10   8   5    3.00    2.80
  11   8   5  174.28    5.20
  12   8   5    6.20    1.80
  13   8   5    0.00    2.20
  14   8   5   14.20    2.50
  15   8   5   30.80    2.80
 -10   9   5   14.30    3.30
  -9   9   5   13.70    2.50
  -8   9   5  268.67   10.80
  -7   9   5  109.39    6.00
  -6   9   5   36.70    4.60
  -5   9   5 1018.50   38.20
  -4   9   5   84.09    5.00
  -3   9   5    1.00    1.80
  -2   9   5  185.38    5.50
  -1   9   5 1033.10   23.90
   0   9   5  480.45   10.90
   1   9   5  648.74   13.30
   2   9   5   12.80    1.10
   3   9   5 1198.18   23.10
   4   9   5   94.59    3.00
   5   9   5   93.39    3.30
   6   9   5    1.60    1.40
   7   9   5    0.00    4.10
   8   9   5   77.59    4.80
   9   9   5   55.59    3.90
  10   9   5    8.90    3.30
  11   9   5    8.20    2.90
  12   9   5   98.29    4.50
  13   9   5    0.00    0.70
  14   9   5   85.79    4.00
  15   9   5   80.89    3.70
 -10  10   5    3.00    3.80
  -9  10   5   27.00    3.50
  -8  10   5   20.90    3.50
  -7  10   5    2.90    5.00
  -6  10   5   40.20    4.00
  -5  10   5    5.70    3.20
  -4  10   5   17.90    3.00
  -3  10   5    4.00    1.50
  -2  10   5  316.67    8.50
  -1  10   5   50.39    2.80
   0  10   5  292.57    6.80
   1  10   5  108.79    3.20
   2  10   5  182.48    5.00
   3  10   5   22.20    1.50
   4  10   5  711.83   13.90
   5  10   5   57.79    3.90
   6  10   5  120.99    5.50
   7  10   5    0.00    3.00
   8  10   5   34.00    3.20
   9  10   5   37.10    4.10
  10  10   5  140.59    6.80
  11  10   5    1.80    2.90
  12  10   5    3.90    3.20
  13  10   5   36.90    2.70
  14  10   5    9.80    2.70
  15  10   5    6.10    2.40
  -9  11   5   25.00    3.70
  -8  11   5   59.59    4.90
  -7  11   5   17.20    4.70
  -6  11   5    7.20    5.10
  -5  11   5    1.30    3.30
  -4  11   5    2.30    3.30
  -3  11   5  274.67    7.60
  -2  11   5  491.15   12.40
  -1  11   5  134.59    4.00
   0  11   5  101.19    3.10
   1  11   5  133.69    4.00
   2  11   5  418.06    9.70
   3  11   5    9.70    1.40
   4  11   5  394.56    9.90
   5  11   5   81.19    3.80
   6  11   5  134.29    6.10
   7  11   5    0.00    4.30
   8  11   5  208.78    7.20
   9  11   5    0.00    2.70
  10  11   5  274.17    9.10
  11  11   5    4.10    7.50
  12  11   5    1.50    2.70
  13  11   5   15.40    2.80
  14  11   5    7.70    3.30
  -8  12   5    7.70    5.30
  -7  12   5    0.50    5.70
  -6  12   5   16.10    3.00
  -5  12   5    3.90    6.80
  -4  12   5    7.80    2.40
  -3  12   5   13.30    3.00
  -2  12   5  124.79    4.30
  -1  12   5  166.18    4.50
   0  12   5   33.70    2.20
   1  12   5   15.70    1.80
   2  12   5  219.58    6.20
   3  12   5   85.99    3.20
   4  12   5   63.29    4.00
   5  12   5    0.00    3.60
   6  12   5    0.00    2.70
   7  12   5  106.89    5.70
   8  12   5    0.00    2.10
   9  12   5    4.20    3.00
  10  12   5  148.59    7.60
  11  12   5   19.20    3.30
  12  12   5   27.00    3.70
  13  12   5    4.20    3.20
  14  12   5   19.60    4.00
  -7  13   5    1.30    2.70
  -6  13   5   20.10    2.50
  -5  13   5   26.80    2.80
  -4  13   5   16.40    2.10
  -3  13   5    8.30    1.70
  -2  13   5   38.80    2.30
  -1  13   5  156.58    5.40
   0  13   5   15.40    1.80
   1  13   5    8.30    1.70
   2  13   5  149.79    5.00
   3  13   5  211.38    6.80
   4  13   5    5.30    2.30
   5  13   5   56.89    3.60
   6  13   5   57.79    3.60
   7  13   5  157.58    6.40
   8  13   5    0.00    2.50
   9  13   5   14.90    3.10
  10  13   5   20.80    3.20
  11  13   5  104.99    8.40
  12  13   5   36.90    3.90
  13  13   5    9.20    4.10
  -6  14   5   51.59    4.50
  -5  14   5    9.10    2.10
  -4  14   5   46.40    2.80
  -3  14   5    9.30    1.80
  -2  14   5    0.50    1.40
  -1  14   5    1.90    1.50
   0  14   5    0.30    1.40
   1  14   5  121.69    4.70
   2  14   5  105.09    4.00
   3  14   5    0.00    1.90
   4  14   5    0.00    2.90
   5  14   5  304.37    8.00
   6  14   5   83.69    3.40
   7  14   5   43.20    2.80
   8  14   5   33.50    3.90
   9  14   5    7.40    3.00
  10  14   5   19.00    4.50
  11  14   5    9.20    2.60
  12  14   5    3.00    3.00
  13  14   5  153.78   19.10
  -5  15   5  135.09    5.90
  -4  15   5   21.70    2.70
  -3  15   5   37.30    3.00
  -2  15   5    3.50    1.60
  -1  15   5    2.70    1.80
   0  15   5  140.49    5.40
   1  15   5   36.90    3.20
   2  15   5    1.90    4.50
   3  15   5   20.00    2.90
   4  15   5   17.40    3.70
   5  15   5    0.00    2.10
   6  15   5   37.30    5.60
   7  15   5    4.00    2.60
   8  15   5  107.59    4.50
   9  15   5    6.80    2.50
  10  15   5   70.99    5.70
  11  15   5    0.70    5.30
  12  15   5   28.60    9.90
  -3  16   5   28.70    3.20
  -2  16   5   42.90    3.30
  -1  16   5   32.10    3.00
   0  16   5   52.39    3.60
   1  16   5   17.50    3.70
   2  16   5  224.88    7.20
   3  16   5    0.00    2.50
   4  16   5   27.90    2.50
   5  16   5   56.29    3.60
   6  16   5   46.10    3.00
   7  16   5    5.30    3.40
   8  16   5   23.70    3.90
   9  16   5   19.40    3.50
  10  16   5    7.00    3.40
  -1  17   5   33.20    4.20
   0  17   5   43.20    3.90
   1  17   5   67.79    4.40
   2  17   5   53.89    3.60
   3  17   5    1.50    3.20
   4  17   5   13.60    3.10
   5  17   5   39.10    3.50
   6  17   5   25.20    2.70
   7  17   5   40.50    4.00
   8  17   5   15.20    3.50
   9  17   5   19.90   23.00
   2  18   5   15.20    2.00
   3  18   5   84.59    3.70
   4  18   5   88.29    3.40
   5  18   5    4.00    1.40
  -4 -17   6   57.69    3.90
  -3 -17   6   11.70    2.50
  -2 -17   6   47.70    4.80
  -1 -17   6   30.70    3.60
   0 -17   6   22.60    3.90
   1 -17   6    0.50    2.00
   2 -17   6   16.30    2.70
  -7 -16   6    7.80    2.00
  -6 -16   6    2.50    2.20
  -5 -16   6   37.10    3.80
  -4 -16   6  177.38    7.60
  -3 -16   6  183.08    9.60
  -2 -16   6    2.00    2.50
  -1 -16   6    0.30    3.40
   0 -16   6    2.40    3.90
   1 -16   6   44.00    5.00
   2 -16   6    8.30    3.50
   3 -16   6   25.80    4.30
   4 -16   6   53.29    4.20
  -8 -15   6    0.60    1.10
  -7 -15   6    4.70    1.70
  -6 -15   6    1.50    1.40
  -5 -15   6   14.10    2.40
  -4 -15   6    0.00    1.80
  -3 -15   6    4.20    3.40
  -2 -15   6   12.20    2.20
  -1 -15   6    3.50    2.00
   0 -15   6    2.40    3.00
   1 -15   6    0.10    1.80
   2 -15   6    7.40    2.30
   3 -15   6   25.00    3.00
   4 -15   6   68.39    4.20
   5 -15   6    7.50    3.20
   6 -15   6    2.70    3.30
  -9 -14   6   15.30    1.60
  -8 -14   6    4.20    1.30
  -7 -14   6  386.16    8.10
  -6 -14   6   10.50    1.40
  -5 -14   6    6.50    1.30
  -4 -14   6   27.90    2.20
  -3 -14   6   28.10    2.50
  -2 -14   6    0.80    1.50
  -1 -14   6    2.00    2.60
   0 -14   6   15.90    2.00
   1 -14   6  156.38    6.90
   2 -14   6   77.69    5.50
   3 -14   6   12.70    1.60
   4 -14   6   60.19    3.30
   5 -14   6    8.00    1.70
   6 -14   6   11.00    1.70
   7 -14   6    1.50    1.50
   8 -14   6   11.00    4.50
 -10 -13   6   32.20    2.10
  -9 -13   6    5.00    1.40
  -8 -13   6    0.90    1.20
  -7 -13   6  123.19    3.60
  -6 -13   6  110.99    3.20
  -5 -13   6    0.70    1.00
  -4 -13   6    6.80    1.00
  -3 -13   6  105.29    3.70
  -2 -13   6    6.00    1.40
  -1 -13   6  142.29    4.40
   0 -13   6   18.20    1.60
   1 -13   6  118.59    4.50
   2 -13   6    3.00    1.50
   3 -13   6   22.40    2.00
   4 -13   6   28.70    3.20
   5 -13   6    4.50    1.30
   6 -13   6  140.39    5.00
   7 -13   6    2.60    1.50
   8 -13   6    1.70    2.00
   9 -13   6   65.79    5.70
 -11 -12   6    9.80    1.70
 -10 -12   6   20.90    1.90
  -9 -12   6    0.30    1.20
  -8 -12   6    0.30    1.00
  -7 -12   6   12.60    1.30
  -6 -12   6    0.90    1.00
  -5 -12   6   21.80    1.40
  -4 -12   6   14.30    1.20
  -3 -12   6   11.50    1.10
  -2 -12   6    6.60    1.10
  -1 -12   6  524.65   11.10
   0 -12   6   60.79    2.40
   1 -12   6    5.60    0.90
   2 -12   6   25.80    2.10
   3 -12   6  271.87    8.40
   4 -12   6   12.00    1.40
   5 -12   6    3.20    1.40
   6 -12   6    0.10    1.60
   7 -12   6   16.20    1.80
   8 -12   6    0.40    2.90
   9 -12   6   34.70    3.60
  10 -12   6   10.30    2.90
 -12 -11   6    2.10    8.00
 -11 -11   6    1.60    1.30
 -10 -11   6    9.30    1.40
  -9 -11   6   40.70    2.00
  -8 -11   6  148.59    4.00
  -7 -11   6   84.89    2.50
  -6 -11   6  157.58    3.60
  -5 -11   6    1.80    0.80
  -4 -11   6  197.78    4.10
  -3 -11   6   19.40    1.20
  -2 -11   6  117.29    2.90
  -1 -11   6  177.18    4.20
   0 -11   6  281.87    6.30
   1 -11   6  141.39    3.90
   2 -11   6   33.10    1.80
   3 -11   6    1.20    1.00
   4 -11   6    6.90    1.20
   5 -11   6   31.80    2.40
   6 -11   6    3.60    1.20
   7 -11   6  162.58    8.70
   8 -11   6   17.00    3.00
   9 -11   6   68.49    4.00
  10 -11   6   98.09    5.70
  11 -11   6   30.90    4.20
 -12 -10   6   56.29    3.00
 -11 -10   6    5.70    1.40
 -10 -10   6    1.00    1.10
  -9 -10   6    0.30    1.20
  -8 -10   6    9.90    1.30
  -7 -10   6   35.80    1.60
  -6 -10   6    0.20    0.80
  -5 -10   6    5.70    0.90
  -4 -10   6    0.30    0.70
  -3 -10   6    0.80    0.70
  -2 -10   6  275.57    5.20
  -1 -10   6   43.90    1.50
   0 -10   6  298.57    6.40
   1 -10   6   32.60    1.60
   2 -10   6  170.98    4.70
   3 -10   6  138.69    4.50
   4 -10   6  579.64   14.90
   5 -10   6   46.80    2.50
   6 -10   6  353.06   15.70
   7 -10   6   25.70    2.50
   8 -10   6   34.90    3.60
   9 -10   6    6.10    3.40
  10 -10   6  118.19    5.50
  11 -10   6    1.10    2.40
 -12  -9   6   44.90    2.70
 -11  -9   6    5.50    1.30
 -10  -9   6   63.39    2.30
  -9  -9   6  250.27    5.60
  -8  -9   6   37.20    1.90
  -7  -9   6   52.89    2.10
  -6  -9   6   58.49    2.00
  -5  -9   6  421.66    7.60
  -4  -9   6   20.40    1.10
  -3  -9   6   21.20    1.10
  -2  -9   6  302.87    5.50
  -1  -9   6   42.90    1.40
   0  -9   6   66.79    2.20
   1  -9   6   46.10    1.80
   2  -9   6  265.37    6.30
   3  -9   6   47.20    2.20
   4  -9   6   62.79    2.90
   5  -9   6  448.46   14.70
   6  -9   6  102.39    4.80
   7  -9   6   52.69    3.10
   8  -9   6   88.09    4.60
   9  -9   6    1.30    2.50
  10  -9   6   10.60    1.90
  11  -9   6    2.70    2.30
  12  -9   6    1.90    2.20
 -13  -8   6    1.70    1.70
 -12  -8   6   52.19    3.10
 -11  -8   6    0.90    1.10
 -10  -8   6   35.00    1.80
  -9  -8   6   28.50    1.60
  -8  -8   6   12.40    1.30
  -7  -8   6   54.69    2.10
  -6  -8   6  252.57    4.90
  -5  -8   6  452.25    7.60
  -4  -8   6   11.30    1.10
  -3  -8   6  367.76    6.40
  -2  -8   6   56.09    1.60
  -1  -8   6   23.50    1.00
   0  -8   6    0.40    0.60
   1  -8   6   47.90    1.80
   2  -8   6  102.99    3.10
   3  -8   6  379.56   11.10
   4  -8   6   11.80    1.50
   5  -8   6    9.50    2.20
   6  -8   6   59.99    3.20
   7  -8   6   65.29    3.40
   8  -8   6   29.90    2.60
   9  -8   6    4.80    2.40
  10  -8   6   81.89    4.10
  11  -8   6   42.20    3.30
  12  -8   6    2.30    1.50
  13  -8   6   46.10    5.10
 -13  -7   6    1.70    1.70
 -12  -7   6    5.00    1.60
 -11  -7   6   29.60    1.80
 -10  -7   6   32.00    1.60
  -9  -7   6  240.38    5.20
  -8  -7   6   14.00    1.30
  -7  -7   6  271.77    5.60
  -6  -7   6    0.40    0.80
  -5  -7   6  208.48    4.00
  -4  -7   6  121.49    2.70
  -3  -7   6  264.57    4.80
  -2  -7   6   35.90    1.20
  -1  -7   6   28.50    1.10
   0  -7   6  255.57    5.40
   1  -7   6   39.70    1.50
   2  -7   6   10.40    1.30
   3  -7   6  292.17    8.70
   4  -7   6  275.37    8.30
   5  -7   6  205.38    8.30
   6  -7   6    5.00    1.60
   7  -7   6   39.10    3.30
   8  -7   6    0.30    2.10
   9  -7   6   36.60    2.70
  10  -7   6    6.00    1.90
  11  -7   6   52.39    3.90
  12  -7   6   24.50    2.40
  13  -7   6   39.40    3.90
 -13  -6   6   31.00    2.30
 -12  -6   6    5.90    1.40
 -11  -6   6    1.20    1.20
 -10  -6   6   16.80    1.40
  -9  -6   6  221.48    4.30
  -8  -6   6   80.99    2.50
  -7  -6   6   19.40    1.30
  -6  -6   6   14.20    1.20
  -5  -6   6  185.28    3.80
  -4  -6   6 1058.79   16.60
  -3  -6   6  214.18    3.80
  -2  -6   6 1514.45   26.70
  -1  -6   6  125.39    3.00
   0  -6   6  140.69    3.30
   1  -6   6   99.89    2.90
   2  -6   6  448.46   12.60
   3  -6   6   66.19    2.70
   4  -6   6   46.20    2.70
   5  -6   6    1.80    1.30
   6  -6   6    2.10    1.40
   7  -6   6   33.60    2.30
   8  -6   6   80.19    5.20
   9  -6   6   22.30    2.60
  10  -6   6    2.30    1.80
  11  -6   6    9.10    1.90
  12  -6   6   25.70    2.90
  13  -6   6    6.40    4.60
  14  -6   6   55.49    6.60
 -13  -5   6  132.89    4.50
 -12  -5   6   46.10    2.30
 -11  -5   6    2.20    1.20
 -10  -5   6    0.70    1.10
  -9  -5   6  731.13   11.40
  -8  -5   6  109.99    2.70
  -7  -5   6  239.48    4.60
  -6  -5   6  110.79    2.70
  -5  -5   6  837.32   13.70
  -4  -5   6  284.37    4.90
  -3  -5   6  156.28    3.00
  -2  -5   6   58.49    1.70
  -1  -5   6   28.00    1.20
   0  -5   6   50.49    1.70
   1  -5   6 1690.93   41.60
   2  -5   6   24.50    4.00
   3  -5   6 2812.32  126.49
   4  -5   6  877.31   29.80
   5  -5   6  143.89    5.50
   6  -5   6  287.57   11.00
   7  -5   6  380.76   17.00
   8  -5   6  297.77   12.10
   9  -5   6  111.59    4.80
  10  -5   6   26.60    2.90
  11  -5   6   24.10    2.60
  12  -5   6  122.19   10.70
  13  -5   6   53.39    4.40
  14  -5   6   20.70    6.80
 -13  -4   6   15.10    2.00
 -12  -4   6   15.20    1.70
 -11  -4   6   40.70    2.20
 -10  -4   6   10.30    1.40
  -9  -4   6  204.48    4.60
  -8  -4   6  245.98    4.60
  -7  -4   6    3.70    0.90
  -6  -4   6  434.46    7.70
  -5  -4   6   52.89    1.70
  -4  -4   6  100.99    2.30
  -3  -4   6  287.17    4.90
  -2  -4   6   48.10    1.50
  -1  -4   6  433.66    9.70
   0  -4   6 1066.29   22.80
   1  -4   6 2198.68   51.69
   2  -4   6 1467.15   44.00
   3  -4   6  519.65   17.70
   4  -4   6   20.80    1.50
   5  -4   6 1760.82   62.29
   6  -4   6  332.97   14.00
   7  -4   6   30.00    2.10
   8  -4   6  118.39    7.70
   9  -4   6   39.80    3.00
  10  -4   6   44.60    3.50
  11  -4   6   14.40    5.90
  12  -4   6    4.60    2.50
  13  -4   6   64.79    5.80
  14  -4   6    9.80    4.50
  15  -4   6    5.50    4.60
 -13  -3   6   20.60    2.10
 -12  -3   6    2.20    1.30
 -11  -3   6   23.50    1.80
 -10  -3   6  126.29    3.60
  -9  -3   6  179.88    4.20
  -8  -3   6    0.30    1.00
  -7  -3   6   12.70    1.10
  -6  -3   6   62.09    1.80
  -5  -3   6    1.50    0.80
  -4  -3   6  147.99    3.00
  -3  -3   6  255.17    4.50
  -2  -3   6  259.77    4.70
  -1  -3   6  939.21   15.60
   0  -3   6  101.69    2.20
   1  -3   6  688.13   18.20
   2  -3   6   73.09    3.00
   3  -3   6 1389.36   42.90
   4  -3   6  512.25   16.70
   5  -3   6   24.70    2.10
   6  -3   6  776.22   31.80
   7  -3   6    1.60    1.50
   8  -3   6 1586.74   68.69
   9  -3   6  151.48    7.20
  10  -3   6   69.29    4.10
  11  -3   6  134.59    9.70
  12  -3   6    2.90    2.30
  13  -3   6   24.10    3.20
  14  -3   6   16.20    3.30
  15  -3   6   18.10    6.10
 -13  -2   6   17.50    2.10
 -12  -2   6  122.69    3.70
 -11  -2   6   20.80    1.80
 -10  -2   6   16.60    1.60
  -9  -2   6    0.90    1.20
  -8  -2   6    8.80    1.20
  -7  -2   6    6.80    1.10
  -6  -2   6  123.49    2.90
  -5  -2   6   23.90    1.20
  -4  -2   6   49.60    1.60
  -3  -2   6  667.13   10.90
  -2  -2   6  111.69    2.30
  -1  -2   6  876.41   13.30
   0  -2   6    6.80    0.70
   1  -2   6 3819.42  142.19
   2  -2   6  212.88    5.70
   3  -2   6 4247.57  226.98
   4  -2   6    7.00    1.30
   5  -2   6  856.11   28.20
   6  -2   6  470.95   19.70
   7  -2   6    0.50    1.60
   8  -2   6    3.20    2.20
   9  -2   6  125.79    7.10
  10  -2   6  208.88    9.40
  11  -2   6  106.59    6.90
  12  -2   6   27.10    3.40
  13  -2   6   70.39    5.90
  14  -2   6   50.59    5.30
  15  -2   6    5.90    4.30
 -13  -1   6   69.69    4.60
 -12  -1   6   17.90    1.70
 -11  -1   6   26.50    1.90
 -10  -1   6   13.20    1.70
  -9  -1   6   68.69    2.50
  -8  -1   6  360.26    7.30
  -7  -1   6  113.29    3.10
  -6  -1   6   11.60    1.20
  -5  -1   6   14.50    1.20
  -4  -1   6 1504.25   21.90
  -3  -1   6  453.55    7.00
  -2  -1   6    2.30    0.60
  -1  -1   6   50.59    1.40
   0  -1   6  728.03   12.30
   1  -1   6 2114.09   37.20
   2  -1   6   81.19    2.20
   3  -1   6 1326.97   38.00
   4  -1   6   10.30    1.40
   5  -1   6  139.89    5.40
   6  -1   6   45.70    2.50
   7  -1   6   11.10    2.10
   8  -1   6   12.40    2.50
   9  -1   6  103.49    5.10
  10  -1   6   28.30    2.80
  11  -1   6   12.00    2.70
  12  -1   6   56.09    4.70
  13  -1   6    7.80    3.90
  14  -1   6    3.20    3.40
  15  -1   6    1.00    2.00
 -13   0   6   53.99    4.70
 -12   0   6    1.90    1.30
 -11   0   6    6.70    1.60
 -10   0   6  166.68    4.70
  -9   0   6  325.87    7.00
  -8   0   6   25.00    1.90
  -7   0   6   22.20    1.60
  -6   0   6  133.69    3.40
  -5   0   6    9.70    1.10
  -4   0   6  266.07    5.00
  -3   0   6  625.44   10.30
  -2   0   6   40.90    1.20
  -1   0   6 2300.37   36.90
   0   0   6   70.89    1.50
   1   0   6 1168.18   18.50
   2   0   6 1370.06   23.10
   3   0   6  564.54   18.40
   4   0   6    9.20    1.70
   5   0   6  223.78    7.50
   6   0   6   41.70    2.50
   7   0   6  641.44   27.60
   8   0   6  393.36   15.10
   9   0   6   31.80    3.10
  10   0   6   16.30    3.60
  11   0   6   92.59    4.70
  12   0   6  559.04   24.50
  13   0   6    4.60    2.70
  14   0   6    5.60    2.20
  15   0   6   23.00    2.10
  16   0   6   40.40    3.50
 -13   1   6  215.08   10.50
 -12   1   6    5.50    1.80
 -11   1   6  345.97   10.00
 -10   1   6    1.70    1.40
  -9   1   6  172.28    4.60
  -8   1   6  132.69    4.40
  -7   1   6  113.49    3.50
  -6   1   6   23.00    1.30
  -5   1   6   59.09    2.00
  -4   1   6   21.70    1.40
  -3   1   6  186.88    4.00
  -2   1   6    6.00    0.60
  -1   1   6  114.99    2.10
   0   1   6    0.50    0.50
   1   1   6   28.40    0.90
   2   1   6  306.27    5.20
   3   1   6  535.45   10.10
   4   1   6    8.30    1.10
   5   1   6  709.03   25.60
   6   1   6  996.50   29.00
   7   1   6   45.10    2.60
   8   1   6  968.60   35.40
   9   1   6   95.29    5.10
  10   1   6   52.49    4.10
  11   1   6  146.39    7.40
  12   1   6  170.48    7.60
  13   1   6   50.39    3.30
  14   1   6   31.60    2.40
  15   1   6   13.10    1.60
  16   1   6    1.00    1.30
 -13   2   6   32.30    3.40
 -12   2   6   19.40    2.20
 -11   2   6    1.80    1.50
 -10   2   6   13.10    2.20
  -9   2   6  100.19    3.70
  -8   2   6  467.35   11.50
  -7   2   6   28.00    1.80
  -6   2   6   67.69    2.60
  -5   2   6   18.20    1.30
  -4   2   6   43.00    1.90
  -3   2   6  574.04   12.20
  -2   2   6  212.88    4.10
  -1   2   6   64.69    1.80
   0   2   6   32.20    3.30
   1   2   6 4747.23  124.89
   2   2   6   90.49    1.80
   3   2   6   69.69    1.60
   4   2   6 2089.79   48.90
   5   2   6    6.20    0.80
   6   2   6  171.48    4.50
   7   2   6   85.79    3.80
   8   2   6  380.86   13.40
   9   2   6    2.50    3.20
  10   2   6   69.39    4.90
  11   2   6   16.00    2.80
  12   2   6   17.40    2.00
  13   2   6  148.29    5.00
  14   2   6   16.70    1.70
  15   2   6   51.69    2.70
  16   2   6    8.10    2.40
 -13   3   6   21.70    7.00
 -12   3   6    2.10    2.10
 -11   3   6   22.20    1.90
 -10   3   6  219.08    7.00
  -9   3   6   19.00    1.90
  -8   3   6  261.97    9.70
  -7   3   6  201.48    4.70
  -6   3   6   34.50    1.80
  -5   3   6   37.60    1.70
  -4   3   6  858.91   16.40
  -3   3   6   14.00    1.20
  -2   3   6   18.20    1.00
  -1   3   6   58.99    1.70
   0   3   6  153.98    3.00
   1   3   6    1.70    0.60
   2   3   6 9999.00  329.37
   3   3   6  293.47    6.00
   4   3   6   89.29    2.40
   5   3   6   34.70    1.20
   6   3   6  899.41   18.30
   7   3   6    3.60    1.20
   8   3   6  127.89    5.80
   9   3   6   10.60    2.20
  10   3   6    5.60    1.00
  11   3   6   12.80    1.30
  12   3   6    7.90    1.20
  13   3   6    2.20    1.00
  14   3   6   77.39    3.00
  15   3   6   91.89    4.30
  16   3   6   11.10    3.90
 -12   4   6    3.90    2.40
 -11   4   6    9.10    1.70
 -10   4   6  259.27    7.10
  -9   4   6   10.10    2.30
  -8   4   6    5.90    2.50
  -7   4   6  123.19    3.90
  -6   4   6  217.38    6.10
  -5   4   6  276.97    7.20
  -4   4   6   76.49    2.70
  -3   4   6   20.40    1.50
  -2   4   6    7.60    0.70
  -1   4   6    7.40    0.80
   0   4   6 5950.90  150.38
   1   4   6  474.35    8.90
   2   4   6    2.10    0.70
   3   4   6  720.83   12.40
   4   4   6  237.78    4.90
   5   4   6   30.80    1.50
   6   4   6  238.08    5.40
   7   4   6  163.88    3.70
   8   4   6  277.57    6.10
   9   4   6  652.43   14.00
  10   4   6   10.70    1.10
  11   4   6  353.66    7.40
  12   4   6  134.69    3.80
  13   4   6   45.70    3.00
  14   4   6   11.00    2.10
  15   4   6   49.80    3.40
  16   4   6  102.79    5.50
 -12   5   6    1.30    3.20
 -11   5   6   23.70    2.30
 -10   5   6    0.90    1.90
  -9   5   6   75.59    3.80
  -8   5   6  111.79    4.70
  -7   5   6   69.19    3.00
  -6   5   6  559.44   14.60
  -5   5   6   13.20    1.60
  -4   5   6   16.40    1.40
  -3   5   6   87.29    2.80
  -2   5   6  515.85   10.20
  -1   5   6  655.43   13.10
   0   5   6   10.00    1.00
   1   5   6   78.09    2.20
   2   5   6   88.79    2.40
   3   5   6  286.47    5.70
   4   5   6 1465.85   26.30
   5   5   6    6.70    0.80
   6   5   6  902.71   16.30
   7   5   6   44.70    1.60
   8   5   6   48.30    1.60
   9   5   6   11.70    0.90
  10   5   6    1.30    0.70
  11   5   6   78.79    2.90
  12   5   6    8.70    1.40
  13   5   6  155.78    6.60
  14   5   6   98.69    3.90
  15   5   6    6.40    2.90
  16   5   6   51.19    4.30
 -11   6   6  144.49    6.40
 -10   6   6    0.20    1.80
  -9   6   6  163.98    6.20
  -8   6   6  460.35   11.30
  -7   6   6  436.76   10.70
  -6   6   6  301.47    8.50
  -5   6   6   91.39    3.30
  -4   6   6    4.10    1.30
  -3   6   6   16.30    1.50
  -2   6   6  333.77    7.90
  -1   6   6  806.22   15.20
   0   6   6   21.00    1.20
   1   6   6  359.46    7.40
   2   6   6  281.57    5.20
   3   6   6  122.99    2.80
   4   6   6  402.96    7.90
   5   6   6  757.22   13.20
   6   6   6    6.90    0.80
   7   6   6  170.78    3.50
   8   6   6  235.18    4.90
   9   6   6  405.96    8.60
  10   6   6   36.30    1.60
  11   6   6   29.80    1.80
  12   6   6    4.60    2.30
  13   6   6    0.70    2.90
  14   6   6  161.48    5.20
  15   6   6   30.00    4.10
  16   6   6   18.10    6.20
 -11   7   6  116.39    5.90
 -10   7   6   35.00    2.60
  -9   7   6    1.80    1.80
  -8   7   6    2.50    2.70
  -7   7   6   21.00    2.80
  -6   7   6    8.20    2.10
  -5   7   6   15.90    1.60
  -4   7   6  118.49    4.00
  -3   7   6  302.37    7.60
  -2   7   6  647.04   12.10
  -1   7   6   36.80    1.70
   0   7   6  567.54   10.80
   1   7   6  381.66    7.10
   2   7   6  107.59    2.60
   3   7   6 1332.87   21.40
   4   7   6  181.08    3.90
   5   7   6   29.50    1.50
   6   7   6  384.66    8.10
   7   7   6  263.17    6.00
   8   7   6   22.60    1.50
   9   7   6    6.70    1.30
  10   7   6    3.30    3.90
  11   7   6   10.70    3.70
  12   7   6    0.00    3.00
  13   7   6   69.89    3.80
  14   7   6    0.00    2.10
  15   7   6    0.00    2.30
  16   7   6   45.20    3.90
 -10   8   6    9.50    3.10
  -9   8   6    2.00    2.20
  -8   8   6  203.18    6.60
  -7   8   6    1.30    2.00
  -6   8   6  206.08    7.00
  -5   8   6    4.00    1.70
  -4   8   6    0.30    1.30
  -3   8   6  166.18    6.60
  -2   8   6  335.57    7.80
  -1   8   6  100.19    3.50
   0   8   6  205.58    4.80
   1   8   6  107.29    2.90
   2   8   6    5.30    1.30
   3   8   6  400.66    6.90
   4   8   6    4.80    1.00
   5   8   6  324.57    6.20
   6   8   6  160.68    4.00
   7   8   6  364.96    8.40
   8   8   6  115.69    4.90
   9   8   6  287.37    8.90
  10   8   6  101.49    4.10
  11   8   6    0.00    3.90
  12   8   6    7.00    2.30
  13   8   6   62.19    4.00
  14   8   6   44.90    2.60
  15   8   6   33.20    3.20
 -10   9   6    7.90    3.10
  -9   9   6   29.60    3.00
  -8   9   6    6.20    2.00
  -7   9   6    2.70    3.40
  -6   9   6  194.08    6.90
  -5   9   6    9.80    2.50
  -4   9   6    5.60    1.80
  -3   9   6   19.90    2.00
  -2   9   6  193.98    5.10
  -1   9   6  771.02   14.30
   0   9   6   92.59    3.10
   1   9   6    0.40    1.10
   2   9   6    2.00    1.10
   3   9   6   77.39    2.50
   4   9   6  271.07    5.90
   5   9   6   82.59    3.60
   6   9   6    8.30    1.20
   7   9   6  445.76    9.50
   8   9   6  104.99    6.60
   9   9   6    0.00    4.70
  10   9   6  119.79    5.80
  11   9   6   66.09    3.70
  12   9   6  146.29    6.40
  13   9   6    9.70    2.10
  14   9   6   67.89    4.40
  15   9   6    6.50    3.00
  -9  10   6    5.80    3.70
  -8  10   6  314.77    9.80
  -7  10   6    2.20    1.80
  -6  10   6   10.60    4.40
  -5  10   6   28.10    2.70
  -4  10   6   50.09    2.90
  -3  10   6    0.40    1.40
  -2  10   6  195.88    5.60
  -1  10   6   61.19    2.70
   0  10   6  121.59    3.80
   1  10   6  224.38    5.40
   2  10   6  436.56    9.20
   3  10   6    3.90    1.10
   4  10   6   10.40    0.80
   5  10   6    6.30    1.50
   6  10   6   71.89    7.40
   7  10   6   68.09    3.60
   8  10   6    0.00    4.70
   9  10   6   76.89    4.40
  10  10   6  146.49   10.60
  11  10   6   29.40    4.10
  12  10   6   51.59    3.80
  13  10   6    7.70    2.70
  14  10   6    0.00    3.20
  15  10   6    4.30    1.70
  -8  11   6   33.10    4.40
  -7  11   6   22.40    2.60
  -6  11   6   60.99    4.00
  -5  11   6   12.30    5.10
  -4  11   6  205.38    8.10
  -3  11   6   19.80    2.00
  -2  11   6   87.59    3.30
  -1  11   6  124.79    4.00
   0  11   6    4.90    1.30
   1  11   6   22.90    1.70
   2  11   6  626.84   12.90
   3  11   6  350.76    8.40
   4  11   6  964.50   19.60
   5  11   6  185.48    5.90
   6  11   6   40.90    3.40
   7  11   6  500.65   13.10
   8  11   6  210.08    8.00
   9  11   6   28.80    3.30
  10  11   6  111.09    6.30
  11  11   6  343.37    9.90
  12  11   6    0.00    2.90
  13  11   6    0.50    2.90
  14  11   6   33.70    3.70
  -8  12   6    3.10    3.00
  -7  12   6    4.70    2.20
  -6  12   6    1.00    3.50
  -5  12   6   14.40    2.70
  -4  12   6    2.50    2.00
  -3  12   6   28.80    2.30
  -2  12   6    2.00    1.40
  -1  12   6   50.29    2.40
   0  12   6   99.79    3.80
   1  12   6   77.49    3.20
   2  12   6    9.70    1.50
   3  12   6  120.89    4.60
   4  12   6  790.22   18.60
   5  12   6  144.49    5.60
   6  12   6  288.97    7.70
   7  12   6    8.10    2.90
   8  12   6    5.50    2.40
   9  12   6    6.30    3.60
  10  12   6  169.88   12.00
  11  12   6   29.70    4.60
  12  12   6   21.80    3.30
  13  12   6    4.30    3.20
  14  12   6  104.69    4.80
  -7  13   6   54.19    3.80
  -6  13   6   21.70    2.90
  -5  13   6    3.70    2.40
  -4  13   6   41.30    2.60
  -3  13   6   30.50    2.10
  -2  13   6  107.49    4.90
  -1  13   6  523.85   12.10
   0  13   6    0.20    1.30
   1  13   6    1.60    1.30
   2  13   6    3.30    1.40
   3  13   6  482.95   11.60
   4  13   6   45.30    2.30
   5  13   6    0.00    4.80
   6  13   6   57.39    4.70
   7  13   6  221.68    7.20
   8  13   6   56.09    3.30
   9  13   6    0.00    4.90
  10  13   6   14.70    3.90
  11  13   6  222.98    9.70
  12  13   6    2.80    3.50
  13  13   6   15.30    3.30
  -6  14   6    5.70    3.20
  -5  14   6    6.80    2.10
  -4  14   6   29.90    3.10
  -3  14   6  151.88    5.40
  -2  14   6    3.20    2.00
  -1  14   6   29.90    2.40
   0  14   6   24.70    3.40
   1  14   6   16.50    1.90
   2  14   6    1.50    1.30
   3  14   6   79.49    3.10
   4  14   6   68.99    3.60
   5  14   6  169.58    5.90
   6  14   6   19.60    4.30
   7  14   6   12.10    3.10
   8  14   6  115.39    5.70
   9  14   6    0.00    3.10
  10  14   6  164.08    8.80
  11  14   6    3.40    3.50
  12  14   6    0.00    4.00
  -4  15   6    6.10    2.30
  -3  15   6   11.10    2.20
  -2  15   6    7.00    1.70
  -1  15   6    4.80    1.60
   0  15   6    0.20    1.50
   1  15   6    2.10    1.60
   2  15   6  196.18    6.50
   3  15   6   34.20    2.50
   4  15   6   20.40    4.80
   5  15   6    3.70    2.00
   6  15   6  186.98    7.40
   7  15   6    2.80    3.30
   8  15   6   15.10    3.60
   9  15   6    7.50    3.10
  10  15   6    8.20    6.30
  11  15   6    0.00    4.80
  -3  16   6    3.50    2.00
  -2  16   6   14.40    2.70
  -1  16   6    2.70    1.70
   0  16   6    1.20    1.60
   1  16   6   37.30    3.50
   2  16   6   88.39    5.10
   3  16   6   12.90    2.40
   4  16   6    0.00    2.50
   5  16   6    1.30    2.20
   6  16   6    0.00    3.90
   7  16   6    0.00    4.10
   8  16   6   13.80    3.60
   9  16   6    0.00    3.60
  10  16   6    5.30    3.50
  -1  17   6    6.60    2.40
   0  17   6    9.70    4.10
   1  17   6   41.90    4.50
   2  17   6    7.80    2.10
   3  17   6   29.30    3.30
   4  17   6   13.50    3.20
   5  17   6   11.50    4.20
   6  17   6   11.10    3.30
   7  17   6   13.70    3.70
   8  17   6    2.50    2.00
  -3 -17   7   18.80    9.10
  -2 -17   7   68.59    4.00
  -1 -17   7    1.50    1.90
   0 -17   7   57.99    3.60
  -6 -16   7    1.10    1.50
  -5 -16   7    3.70    1.70
  -4 -16   7    2.50    2.00
  -3 -16   7  161.18    6.30
  -2 -16   7   21.10    2.50
  -1 -16   7   21.40    3.20
   0 -16   7   16.70    3.20
   1 -16   7   60.69    4.40
   2 -16   7   20.40    3.60
   3 -16   7   27.30    3.30
   4 -16   7    2.30    2.30
  -7 -15   7   10.60    1.50
  -6 -15   7    1.30    1.40
  -5 -15   7   19.60    1.80
  -4 -15   7   13.50    1.90
  -3 -15   7  108.39    4.20
  -2 -15   7   67.89    3.20
  -1 -15   7   25.50    2.10
   0 -15   7    3.30    1.60
   1 -15   7    5.00    1.70
   2 -15   7   41.00    2.40
   3 -15   7   89.09    3.50
   4 -15   7   22.10    3.70
   5 -15   7    0.20    2.40
   6 -15   7    1.00    1.70
  -9 -14   7    0.00   32.60
  -8 -14   7   35.50    2.30
  -7 -14   7   56.69    2.50
  -6 -14   7   24.50    1.70
  -5 -14   7   28.80    1.60
  -4 -14   7   61.39    2.40
  -3 -14   7   47.10    2.30
  -2 -14   7    1.30    1.20
  -1 -14   7   98.39    4.30
   0 -14   7    0.10    1.20
   1 -14   7   26.90    2.40
   2 -14   7   20.90    1.80
   3 -14   7   11.00    1.60
   4 -14   7   33.30    2.10
   5 -14   7    2.70    1.30
   6 -14   7    9.40    1.40
   7 -14   7   16.10    2.10
  -9 -13   7   33.70    2.40
  -8 -13   7   45.20    2.20
  -7 -13   7   69.19    2.30
  -6 -13   7   62.19    2.20
  -5 -13   7   70.59    2.40
  -4 -13   7   14.30    1.40
  -3 -13   7    0.00    1.00
  -2 -13   7   60.79    2.70
  -1 -13   7   51.39    2.30
   0 -13   7  131.99    3.70
   1 -13   7   12.20    1.60
   2 -13   7    4.20    1.40
   3 -13   7    1.20    2.10
   4 -13   7   60.69    2.70
   5 -13   7    5.40    1.50
   6 -13   7    2.10    1.00
   7 -13   7    1.70    1.30
   8 -13   7   11.40    1.80
 -10 -12   7   60.39    2.90
  -9 -12   7   21.90    1.80
  -8 -12   7   67.79    2.70
  -7 -12   7   22.60    1.40
  -6 -12   7   18.40    1.30
  -5 -12   7  222.58    4.60
  -4 -12   7   58.69    2.00
  -3 -12   7   25.00    1.30
  -2 -12   7    9.30    1.10
  -1 -12   7   73.59    2.50
   0 -12   7   17.40    1.40
   1 -12   7   60.49    2.30
   2 -12   7    2.40    0.90
   3 -12   7   77.19    3.20
   4 -12   7    1.00    1.10
   5 -12   7  384.86   13.80
   6 -12   7   39.30    3.00
   7 -12   7   10.30    1.50
   8 -12   7    0.00    1.70
   9 -12   7   41.20    3.20
  10 -12   7    1.30   19.40
 -11 -11   7    0.60    1.20
 -10 -11   7   24.30    1.90
  -9 -11   7   38.80    2.10
  -8 -11   7   59.79    2.40
  -7 -11   7   24.30    1.50
  -6 -11   7    1.90    0.90
  -5 -11   7    2.40    0.90
  -4 -11   7  238.48    4.70
  -3 -11   7  754.82   12.50
  -2 -11   7   54.49    1.80
  -1 -11   7    0.60    0.60
   0 -11   7   34.90    1.80
   1 -11   7  195.88    4.80
   2 -11   7   13.20    1.30
   3 -11   7  103.89    3.40
   4 -11   7   13.80    1.30
   5 -11   7    2.20    0.70
   6 -11   7   43.10    3.30
   7 -11   7    9.20    1.90
   8 -11   7    0.70    3.20
   9 -11   7   31.40    3.30
  10 -11   7   37.00    3.50
 -11 -10   7    1.20    1.30
 -10 -10   7   50.19    2.30
  -9 -10   7    1.40    1.10
  -8 -10   7  132.19    3.60
  -7 -10   7   62.39    2.30
  -6 -10   7   15.80    1.20
  -5 -10   7  352.66    6.40
  -4 -10   7   59.99    1.90
  -3 -10   7  501.25    8.70
  -2 -10   7    2.30    0.80
  -1 -10   7  507.25    8.60
   0 -10   7   12.50    1.10
   1 -10   7  921.11   17.30
   2 -10   7   58.79    2.20
   3 -10   7  322.67    8.00
   4 -10   7   54.09    2.30
   5 -10   7   11.30    1.40
   6 -10   7   18.40    2.00
   7 -10   7  199.58    6.20
   8 -10   7   26.40    3.00
   9 -10   7   44.10    3.50
  10 -10   7    1.80    2.30
  11 -10   7   90.39    5.20
 -12  -9   7    7.50    1.70
 -11  -9   7   15.30    1.70
 -10  -9   7    3.60    1.10
  -9  -9   7   21.20    1.70
  -8  -9   7   19.10    1.50
  -7  -9   7    2.00    0.90
  -6  -9   7   24.90    1.40
  -5  -9   7  178.18    4.30
  -4  -9   7    1.50    0.80
  -3  -9   7    1.10    0.70
  -2  -9   7   46.40    1.60
  -1  -9   7   61.79    1.70
   0  -9   7   22.40    1.10
   1  -9   7  416.66    8.30
   2  -9   7  800.62   17.10
   3  -9   7   14.80    1.30
   4  -9   7  196.78    5.80
   5  -9   7   64.39    2.90
   6  -9   7  424.36   12.20
   7  -9   7   23.60    2.20
   8  -9   7   24.10    2.40
   9  -9   7    0.60    2.50
  10  -9   7   35.20    3.40
  11  -9   7   11.30    2.70
  12  -9   7   14.60    2.50
 -12  -8   7    3.10    1.80
 -11  -8   7    6.30    1.40
 -10  -8   7   10.60    1.30
  -9  -8   7   21.90    1.50
  -8  -8   7   83.59    2.80
  -7  -8   7  100.49    3.00
  -6  -8   7   37.90    1.60
  -5  -8   7  215.08    4.10
  -4  -8   7   63.39    1.90
  -3  -8   7   14.40    1.00
  -2  -8   7    0.60    0.70
  -1  -8   7    5.00    0.70
   0  -8   7  341.27    6.50
   1  -8   7   24.00    1.30
   2  -8   7    6.30    1.00
   3  -8   7   11.70    1.20
   4  -8   7  487.35   15.10
   5  -8   7   29.10    2.00
   6  -8   7  101.59    4.10
   7  -8   7  103.09    4.30
   8  -8   7   11.80    1.80
   9  -8   7   47.80    4.50
  10  -8   7   12.40    2.40
  11  -8   7   36.80    2.90
  12  -8   7   38.90    3.90
  13  -8   7    4.70    2.70
 -12  -7   7    7.20    2.00
 -11  -7   7    7.40    1.50
 -10  -7   7    0.90    1.10
  -9  -7   7   10.80    1.30
  -8  -7   7    0.30    1.00
  -7  -7   7   95.49    3.00
  -6  -7   7   99.99    2.70
  -5  -7   7  240.38    4.50
  -4  -7   7    2.50    0.80
  -3  -7   7   39.80    1.40
  -2  -7   7   61.19    1.80
  -1  -7   7  113.09    2.40
   0  -7   7  625.54   11.80
   1  -7   7    5.70    0.80
   2  -7   7  144.89    4.30
   3  -7   7  131.49    4.60
   4  -7   7  131.69    4.50
   5  -7   7   14.20    1.40
   6  -7   7   38.30    2.60
   7  -7   7  355.66   14.00
   8  -7   7   22.40    2.30
   9  -7   7  251.37   11.00
  10  -7   7  192.08    9.70
  11  -7   7   10.70    2.50
  12  -7   7    4.00    2.30
  13  -7   7    2.50    5.00
 -13  -6   7    2.80    2.80
 -12  -6   7    2.00    1.40
 -11  -6   7    6.30    1.50
 -10  -6   7    0.50    1.10
  -9  -6   7   37.10    1.70
  -8  -6   7   16.00    1.40
  -7  -6   7  293.67    5.60
  -6  -6   7   92.89    2.50
  -5  -6   7  135.89    3.00
  -4  -6   7    0.90    0.70
  -3  -6   7  178.98    3.40
  -2  -6   7  571.44   10.10
  -1  -6   7  961.50   17.40
   0  -6   7  574.64   10.90
   1  -6   7  330.77    7.00
   2  -6   7  317.97    7.30
   3  -6   7    1.20    0.90
   4  -6   7   18.10    1.80
   5  -6   7  168.78    6.10
   6  -6   7    3.80    1.50
   7  -6   7    3.30    1.50
   8  -6   7   13.30    2.40
   9  -6   7    5.90    1.90
  10  -6   7   34.70    3.80
  11  -6   7   21.10    2.60
  12  -6   7   19.60    3.00
  13  -6   7    4.80    2.80
  14  -6   7   24.60    4.20
 -13  -5   7  175.68    6.70
 -12  -5   7    9.80    1.70
 -11  -5   7    5.20    1.30
 -10  -5   7    1.00    1.20
  -9  -5   7    2.50    1.10
  -8  -5   7   12.70    1.20
  -7  -5   7    6.00    1.00
  -6  -5   7    1.00    0.80
  -5  -5   7   79.29    2.30
  -4  -5   7  200.98    3.80
  -3  -5   7  170.58    3.20
  -2  -5   7  303.87    5.60
  -1  -5   7  496.35    9.10
   0  -5   7  461.35   10.50
   1  -5   7   50.69    1.60
   2  -5   7 1708.03   36.70
   3  -5   7 1752.22   62.49
   4  -5   7  630.64   17.40
   5  -5   7  114.99    4.60
   6  -5   7   14.80    1.50
   7  -5   7  525.55   18.50
   8  -5   7  160.28    7.80
   9  -5   7  103.49    6.10
  10  -5   7  168.98    9.60
  11  -5   7    1.10    2.30
  12  -5   7   66.09    4.70
  13  -5   7  107.99   10.30
  14  -5   7    2.80    3.20
 -13  -4   7    3.80    2.20
 -12  -4   7   61.39    2.90
 -11  -4   7   23.80    1.80
 -10  -4   7    0.60    1.20
  -9  -4   7   83.59    2.80
  -8  -4   7   21.00    1.40
  -7  -4   7    8.20    1.00
  -6  -4   7 1127.59   17.90
  -5  -4   7  331.57    5.80
  -4  -4   7   59.59    1.70
  -3  -4   7  258.77    4.80
  -2  -4   7  404.56    7.10
  -1  -4   7  189.08    4.00
   0  -4   7  291.57    5.50
   1  -4   7   69.19    2.20
   2  -4   7  150.88    4.10
   3  -4   7    3.50    1.50
   4  -4   7    0.20    2.00
   5  -4   7   70.99    3.80
   6  -4   7  334.27   11.30
   7  -4   7  270.77   13.90
   8  -4   7   21.70    2.30
   9  -4   7  412.16   22.60
  10  -4   7   87.59    5.10
  11  -4   7   68.39    4.80
  12  -4   7    5.80    4.10
  13  -4   7   81.79    8.20
  14  -4   7    2.60    7.20
 -13  -3   7    0.90    2.30
 -12  -3   7   10.00    1.70
 -11  -3   7   13.10    1.60
 -10  -3   7    8.40    1.40
  -9  -3   7    7.00    1.30
  -8  -3   7  544.15    9.10
  -7  -3   7    4.40    1.00
  -6  -3   7  112.29    2.70
  -5  -3   7    9.90    1.00
  -4  -3   7  263.57    4.90
  -3  -3   7  178.18    3.40
  -2  -3   7  275.77    4.80
  -1  -3   7 1050.59   17.30
   0  -3   7   48.80    1.80
   1  -3   7  294.27    6.00
   2  -3   7  367.36    9.30
   3  -3   7   23.60    2.00
   4  -3   7 1213.58   38.50
   5  -3   7    8.60    1.50
   6  -3   7    2.50    1.70
   7  -3   7   48.70    3.00
   8  -3   7 1144.49   54.89
   9  -3   7  217.88    9.40
  10  -3   7   25.20    2.70
  11  -3   7    4.40    5.70
  12  -3   7   20.80    3.20
  13  -3   7   78.29    5.70
  14  -3   7    7.10    3.30
  15  -3   7   17.80    3.90
 -13  -2   7   37.40    3.20
 -12  -2   7   35.90    2.40
 -11  -2   7   13.10    1.60
 -10  -2   7  144.39    4.10
  -9  -2   7   10.70    1.40
  -8  -2   7   58.69    2.30
  -7  -2   7  123.99    3.00
  -6  -2   7    9.20    1.10
  -5  -2   7   11.50    1.00
  -4  -2   7   61.49    1.60
  -3  -2   7    0.60    0.60
  -2  -2   7  900.71   13.40
  -1  -2   7   10.20    0.70
   0  -2   7  226.38    4.10
   1  -2   7    4.70    0.70
   2  -2   7  781.42   15.50
   3  -2   7 1579.24   51.79
   4  -2   7   94.79    3.70
   5  -2   7   98.69    4.00
   6  -2   7  303.37   14.20
   7  -2   7   88.79    4.70
   8  -2   7   29.50    4.10
   9  -2   7  149.39   10.60
  10  -2   7   67.29    8.00
  11  -2   7   30.40    4.30
  12  -2   7   61.39    6.40
  13  -2   7   30.40    3.80
  14  -2   7   36.80    4.30
  15  -2   7   10.00    3.30
 -13  -1   7  134.79    6.90
 -12  -1   7   12.00    2.00
 -11  -1   7    2.90    1.30
 -10  -1   7    3.70    1.40
  -9  -1   7    8.30    1.40
  -8  -1   7   14.70    1.40
  -7  -1   7    1.90    1.10
  -6  -1   7   12.40    1.30
  -5  -1   7  371.16    7.20
  -4  -1   7   26.70    1.20
  -3  -1   7  265.97    4.40
  -2  -1   7   24.10    0.90
  -1  -1   7   31.80    1.00
   0  -1   7   17.40    0.80
   1  -1   7  197.58    3.30
   2  -1   7   13.90    0.90
   3  -1   7   15.30    1.10
   4  -1   7 1342.87   36.00
   5  -1   7   20.60    1.60
   6  -1   7  165.88    5.80
   7  -1   7    3.00    2.70
   8  -1   7  200.98    8.50
   9  -1   7  192.78   11.30
  10  -1   7  624.34   29.80
  11  -1   7 1099.19   59.29
  12  -1   7  101.39    6.80
  13  -1   7    4.30    5.30
  14  -1   7   14.80    2.70
  15  -1   7   20.70    3.30
 -13   0   7   76.99    5.60
 -12   0   7  113.39    4.90
 -11   0   7    4.60    1.40
 -10   0   7  151.08    4.40
  -9   0   7   52.69    2.10
  -8   0   7    6.90    1.20
  -7   0   7  112.29    3.10
  -6   0   7  390.86    8.80
  -5   0   7   26.50    1.20
  -4   0   7   90.59    2.10
  -3   0   7  510.65    7.80
  -2   0   7  181.28    3.40
  -1   0   7 1415.56   19.60
   0   0   7  146.19    2.70
   1   0   7  527.25    8.40
   2   0   7   51.69    1.40
   3   0   7 1236.28   22.90
   4   0   7 1140.19   29.10
   5   0   7  443.06   14.50
   6   0   7  273.77    9.10
   7   0   7   58.69    3.30
   8   0   7    6.80    2.30
   9   0   7   47.90    5.50
  10   0   7   16.20    3.50
  11   0   7   42.20    4.90
  12   0   7   45.60    4.70
  13   0   7   49.30    4.30
  14   0   7   21.90    2.60
  15   0   7    2.10    1.80
  16   0   7  243.08   12.60
 -13   1   7    3.20    3.80
 -12   1   7    6.10    3.00
 -11   1   7   13.60    1.90
 -10   1   7   49.50    2.60
  -9   1   7   11.50    1.50
  -8   1   7   84.79    2.80
  -7   1   7  163.68    3.90
  -6   1   7  838.52   14.10
  -5   1   7  682.53   11.20
  -4   1   7  101.99    2.50
  -3   1   7  661.23   10.60
  -2   1   7  814.92   11.90
  -1   1   7  813.02   11.60
   0   1   7   19.10    0.80
   1   1   7 1549.54   23.00
   2   1   7    8.60    0.90
   3   1   7    0.60    0.50
   4   1   7   31.70    1.40
   5   1   7  125.09    4.00
   6   1   7  424.56   12.10
   7   1   7  460.15   13.70
   8   1   7  186.98    9.10
   9   1   7   32.30    4.20
  10   1   7   59.79    4.10
  11   1   7  127.89    8.60
  12   1   7  134.99    8.40
  13   1   7   43.30    4.40
  14   1   7  207.38    7.80
  15   1   7    2.70    2.80
  16   1   7    1.70    1.70
 -12   2   7  212.28    8.30
 -11   2   7  176.18    5.00
 -10   2   7   64.69    3.10
  -9   2   7    1.40    1.40
  -8   2   7  381.86    8.30
  -7   2   7   64.39    2.90
  -6   2   7   95.29    3.00
  -5   2   7    6.40    1.10
  -4   2   7   26.90    1.50
  -3   2   7   42.20    1.60
  -2   2   7   78.49    1.90
  -1   2   7 1580.44   24.50
   0   2   7    1.60    0.50
   1   2   7  297.87    4.60
   2   2   7  177.98    3.20
   3   2   7   31.60    1.00
   4   2   7  644.44   12.00
   5   2   7    5.50    0.80
   6   2   7  681.93   18.50
   7   2   7   14.30    1.10
   8   2   7   47.90    2.50
   9   2   7  601.54   26.80
  10   2   7  159.48    7.90
  11   2   7   73.09    4.20
  12   2   7  167.38    6.80
  13   2   7  215.68    7.00
  14   2   7   11.40    1.90
  15   2   7   12.50    2.00
  16   2   7   10.10    2.50
 -12   3   7   11.40    2.60
 -11   3   7  104.99    4.40
 -10   3   7  187.68    5.40
  -9   3   7    8.50    1.60
  -8   3   7   97.89    3.40
  -7   3   7    1.20    0.70
  -6   3   7  223.68    5.10
  -5   3   7 1094.59   19.30
  -4   3   7  249.48    5.40
  -3   3   7   29.20    1.30
  -2   3   7   56.49    1.60
  -1   3   7 1970.40   30.30
   0   3   7    0.60    0.60
   1   3   7  169.98    3.40
   2   3   7   66.89    1.60
   3   3   7   62.59    1.40
   4   3   7  483.85    7.60
   5   3   7   17.70    0.80
   6   3   7  195.48    4.60
   7   3   7  681.63   15.70
   8   3   7    2.70    0.70
   9   3   7    8.40    2.00
  10   3   7   30.60    3.40
  11   3   7   23.20    1.80
  12   3   7  124.49    4.40
  13   3   7  199.18    6.60
  14   3   7    3.00    1.50
  15   3   7  177.68    7.30
  16   3   7   13.30    3.20
 -12   4   7   26.30    3.00
 -11   4   7   34.50    2.80
 -10   4   7   81.69    3.10
  -9   4   7  268.97    6.80
  -8   4   7   62.59    3.20
  -7   4   7   27.00    1.80
  -6   4   7  164.08    4.40
  -5   4   7  403.16    7.80
  -4   4   7   98.69    2.90
  -3   4   7   71.29    2.40
  -2   4   7  266.17    4.80
  -1   4   7    1.00    0.60
   0   4   7   57.29    1.80
   1   4   7  532.05    9.50
   2   4   7  161.98    3.30
   3   4   7 1355.06   21.20
   4   4   7  534.85    8.70
   5   4   7   31.40    1.20
   6   4   7  120.19    3.10
   7   4   7  893.01   17.70
   8   4   7   17.30    1.20
   9   4   7  749.13   18.10
  10   4   7    4.00    1.10
  11   4   7  360.56    9.50
  12   4   7  116.49    4.10
  13   4   7   45.40    2.50
  14   4   7    4.20    1.20
  15   4   7   67.69    4.60
  16   4   7   29.00    3.20
 -11   5   7    2.60    2.00
 -10   5   7    2.00    1.40
  -9   5   7    1.80    1.60
  -8   5   7  230.88    6.30
  -7   5   7   68.19    3.30
  -6   5   7  221.78    5.40
  -5   5   7   33.70    1.80
  -4   5   7    2.70    1.30
  -3   5   7   38.20    1.80
  -2   5   7  105.79    2.50
  -1   5   7    0.90    0.70
   0   5   7  928.31   16.30
   1   5   7  395.96    7.60
   2   5   7   28.70    1.30
   3   5   7   68.39    1.80
   4   5   7 1221.88   23.30
   5   5   7    0.10    0.60
   6   5   7  429.16    7.80
   7   5   7  819.82   14.80
   8   5   7   28.10    1.20
   9   5   7   17.70    0.90
  10   5   7   32.90    1.60
  11   5   7    4.00    0.90
  12   5   7    6.90    1.00
  13   5   7  101.99    4.10
  14   5   7    9.90    3.10
  15   5   7   14.10    2.80
  16   5   7   36.90    3.50
 -11   6   7   29.00    2.60
 -10   6   7    8.30    1.80
  -9   6   7    5.60    1.60
  -8   6   7    9.50    1.90
  -7   6   7   17.60    2.30
  -6   6   7   38.70    2.30
  -5   6   7    5.30    1.50
  -4   6   7  134.39    4.00
  -3   6   7  141.09    4.10
  -2   6   7   26.00    1.30
  -1   6   7    0.70    0.90
   0   6   7   76.09    2.20
   1   6   7  564.74   10.70
   2   6   7  671.73   12.20
   3   6   7    1.70    0.70
   4   6   7   31.50    1.40
   5   6   7  348.37    6.40
   6   6   7   54.19    1.80
   7   6   7    2.00    0.70
   8   6   7  523.75    9.00
   9   6   7   28.20    1.40
  10   6   7   12.40    1.30
  11   6   7   21.20    1.40
  12   6   7  131.89    4.30
  13   6   7   94.99    3.80
  14   6   7   37.90    3.50
  15   6   7    0.40    2.40
  16   6   7   15.00    1.70
 -11   7   7   80.79   11.10
 -10   7   7    1.80    1.80
  -9   7   7    6.50    2.10
  -8   7   7    8.40    1.70
  -7   7   7  313.57    8.00
  -6   7   7   66.69    3.10
  -5   7   7   22.80    1.90
  -4   7   7  308.27    6.80
  -3   7   7   74.79    2.80
  -2   7   7    0.60    1.20
  -1   7   7  144.39    3.60
   0   7   7   92.19    2.80
   1   7   7   65.79    2.00
   2   7   7 1795.32   30.70
   3   7   7    1.40    0.70
   4   7   7  153.78    3.60
   5   7   7  194.08    4.40
   6   7   7    6.80    0.80
   7   7   7   59.59    2.30
   8   7   7  184.88    4.10
   9   7   7    4.20    1.60
  10   7   7   19.80    3.40
  11   7   7  114.09    4.90
  12   7   7   47.60    3.80
  13   7   7  123.89    6.10
  14   7   7   19.10    2.30
  15   7   7    4.60    2.60
 -10   8   7    0.60    2.40
  -9   8   7   12.90    2.20
  -8   8   7   11.10    1.70
  -7   8   7    2.40    1.80
  -6   8   7    6.50    1.50
  -5   8   7    1.40    1.30
  -4   8   7  115.59    4.10
  -3   8   7  239.58    5.50
  -2   8   7  144.29    4.00
  -1   8   7   31.30    1.60
   0   8   7   89.09    2.70
   1   8   7  193.98    4.10
   2   8   7   76.39    2.40
   3   8   7   21.40    1.20
   4   8   7  268.47    5.80
   5   8   7    5.10    1.10
   6   8   7   29.10    1.50
   7   8   7    3.20    0.90
   8   8   7  113.39    4.00
   9   8   7  907.31   23.40
  10   8   7   11.30    2.90
  11   8   7   88.59    4.70
  12   8   7   20.20    3.30
  13   8   7  392.76   12.00
  14   8   7   10.80    3.40
  15   8   7   53.69    5.10
  -9   9   7   69.69    4.60
  -8   9   7   58.69    3.00
  -7   9   7  350.56    8.70
  -6   9   7    3.80    1.70
  -5   9   7    9.90    2.20
  -4   9   7  469.25   10.70
  -3   9   7  145.59    4.20
  -2   9   7  345.17    7.20
  -1   9   7  170.28    3.90
   0   9   7  109.79    3.00
   1   9   7  180.58    4.10
   2   9   7   28.70    1.40
   3   9   7   15.40    1.00
   4   9   7  107.89    3.00
   5   9   7    3.80    1.00
   6   9   7    7.00    1.10
   7   9   7   18.80    2.00
   8   9   7    0.00    2.70
   9   9   7  185.28    6.60
  10   9   7  208.58   10.30
  11   9   7   14.70    3.10
  12   9   7   68.69    4.10
  13   9   7    2.70    2.50
  14   9   7   34.50    4.00
  15   9   7    7.30    2.90
  -9  10   7   15.90    3.30
  -8  10   7   32.50    2.90
  -7  10   7  208.98    5.80
  -6  10   7    2.10    2.10
  -5  10   7    0.80    1.10
  -4  10   7  114.19    4.00
  -3  10   7    0.30    1.40
  -2  10   7  150.68    4.10
  -1  10   7  105.09    3.50
   0  10   7   57.99    2.40
   1  10   7   45.70    1.90
   2  10   7  487.65    9.00
   3  10   7  561.44   10.20
   4  10   7  265.57    5.40
   5  10   7   18.60    1.60
   6  10   7  440.66    9.60
   7  10   7   10.10    2.00
   8  10   7   78.69    4.90
   9  10   7   59.19    4.90
  10  10   7  316.07   10.60
  11  10   7  123.19    6.60
  12  10   7   39.80    3.50
  13  10   7    4.50    3.10
  14  10   7   18.10    3.40
  15  10   7    2.60    1.60
  -8  11   7   20.20    2.40
  -7  11   7   26.40    2.60
  -6  11   7    1.30    1.80
  -5  11   7    5.10    2.00
  -4  11   7    1.20    1.30
  -3  11   7  191.28    5.10
  -2  11   7   13.10    1.50
  -1  11   7   26.10    1.90
   0  11   7   24.30    1.70
   1  11   7    0.90    0.90
   2  11   7  119.99    3.30
   3  11   7  118.89    3.40
   4  11   7  197.28    4.60
   5  11   7  164.18    4.70
   6  11   7    1.40    2.00
   7  11   7  138.69    5.10
   8  11   7    0.00    3.30
   9  11   7   60.29    6.20
  10  11   7   45.90    4.40
  11  11   7    0.00    4.90
  12  11   7   76.09    3.90
  13  11   7    0.00    3.00
  14  11   7   16.90    3.40
  -7  12   7   35.30    3.10
  -6  12   7   30.00    2.70
  -5  12   7    2.00    1.40
  -4  12   7    5.50    2.40
  -3  12   7    4.10    1.50
  -2  12   7  157.88    5.00
  -1  12   7   17.60    1.70
   0  12   7  254.07    6.40
   1  12   7   20.50    1.90
   2  12   7  322.07    7.30
   3  12   7  433.66    9.70
   4  12   7   98.09    2.70
   5  12   7  599.04   14.40
   6  12   7   88.09    4.80
   7  12   7   10.10    3.10
   8  12   7    2.00    3.70
   9  12   7    0.00    4.20
  10  12   7  279.07   12.80
  11  12   7  164.58    6.60
  12  12   7    9.30    2.90
  13  12   7    8.90    3.20
  14  12   7   94.39    8.50
  -6  13   7   14.60    2.50
  -5  13   7    3.80    1.70
  -4  13   7    0.70    2.00
  -3  13   7    1.90    2.60
  -2  13   7    0.60    1.30
  -1  13   7    1.80    1.30
   0  13   7   28.30    2.10
   1  13   7    2.40    1.20
   2  13   7   14.30    1.60
   3  13   7   81.49    3.00
   4  13   7    0.30    0.80
   5  13   7  289.07    8.40
   6  13   7   55.49    5.40
   7  13   7    1.50    4.80
   8  13   7   17.40    3.20
   9  13   7  290.87    8.20
  10  13   7  117.49    5.20
  11  13   7   21.80    5.10
  12  13   7   42.60    4.90
  13  13   7    8.90    2.80
  -5  14   7   21.40    2.60
  -4  14   7   11.40    2.10
  -3  14   7    8.00    1.60
  -2  14   7   25.40    2.10
  -1  14   7    0.40    1.30
   0  14   7   22.10    2.40
   1  14   7  260.17    7.20
   2  14   7   20.00    1.90
   3  14   7    6.70    1.20
   4  14   7   76.29    3.50
   5  14   7    0.00    1.90
   6  14   7   89.59    5.30
   7  14   7    9.20    3.30
   8  14   7   25.40    5.00
   9  14   7   17.50    4.60
  10  14   7  116.69   11.90
  11  14   7   35.40    4.30
  12  14   7    7.80    4.80
  -4  15   7    1.70    1.80
  -3  15   7   10.20    2.20
  -2  15   7    8.60    1.80
  -1  15   7   13.20    2.00
   0  15   7   40.80    2.80
   1  15   7    3.00    1.60
   2  15   7   12.30    1.80
   3  15   7    1.00    0.90
   4  15   7  126.59    5.60
   5  15   7   16.40    2.50
   6  15   7    3.30    3.80
   7  15   7   39.30    3.70
   8  15   7    0.00    3.00
   9  15   7    5.80    3.80
  10  15   7   16.70    4.70
  11  15   7   95.99    6.40
  -2  16   7    2.00    1.90
  -1  16   7    2.30    1.90
   0  16   7   11.90    2.00
   1  16   7    2.80    1.50
   2  16   7    0.80    1.10
   3  16   7   13.90    2.00
   4  16   7   23.50    3.70
   5  16   7   16.20    1.70
   6  16   7   64.79    5.20
   7  16   7   99.49    5.10
   8  16   7    6.30    3.80
   9  16   7   35.70    4.20
  10  16   7    7.00    2.10
   0  17   7   53.39    6.10
   1  17   7   33.10    2.70
   2  17   7   17.20    2.30
   3  17   7   25.80    3.10
   4  17   7   25.00    3.10
   5  17   7    0.00    1.30
   6  17   7    4.70    3.80
   7  17   7    6.70    2.20
   8  17   7    2.40    2.60
  -4 -16   8   20.00    2.00
  -3 -16   8   95.69    3.80
  -2 -16   8    0.80    1.50
  -1 -16   8   54.59    3.20
   0 -16   8    1.20    1.80
   1 -16   8   68.79    4.70
   2 -16   8    0.10    1.80
   3 -16   8    0.00    1.80
  -6 -15   8    5.10    1.20
  -5 -15   8   29.60    1.80
  -4 -15   8   50.49    2.60
  -3 -15   8   41.40    2.30
  -2 -15   8  201.38    5.10
  -1 -15   8    2.20    1.30
   0 -15   8    1.00    1.30
   1 -15   8   17.10    1.70
   2 -15   8   63.79    2.80
   3 -15   8   43.50    2.80
   4 -15   8  197.48    6.50
   5 -15   8    0.20    1.50
  -8 -14   8    1.30    1.20
  -7 -14   8   11.10    1.50
  -6 -14   8    2.80    1.10
  -5 -14   8   31.60    1.70
  -4 -14   8    6.10    1.10
  -3 -14   8    8.70    1.30
  -2 -14   8   81.39    3.10
  -1 -14   8    0.30    1.30
   0 -14   8   19.60    1.50
   1 -14   8    1.20    1.00
   2 -14   8   76.99    3.10
   3 -14   8    0.20    1.20
   4 -14   8   17.00    1.60
   5 -14   8    7.00    1.30
   6 -14   8    5.50    1.30
   7 -14   8    0.50    1.30
  -9 -13   8    3.90    1.70
  -8 -13   8   21.40    1.80
  -7 -13   8    0.70    1.00
  -6 -13   8   59.29    2.20
  -5 -13   8   90.59    2.70
  -4 -13   8  111.19    3.00
  -3 -13   8    1.10    0.90
  -2 -13   8    0.20    0.80
  -1 -13   8    8.90    1.40
   0 -13   8   85.39    3.10
   1 -13   8  105.59    3.10
   2 -13   8    2.60    1.30
   3 -13   8   77.89    2.90
   4 -13   8    1.90    1.30
   5 -13   8   85.89    2.90
   6 -13   8    2.00    1.10
   7 -13   8    4.20    1.30
   8 -13   8    6.80    1.60
 -10 -12   8    5.60    8.10
  -9 -12   8   10.90    1.60
  -8 -12   8    1.40    1.10
  -7 -12   8   65.29    2.40
  -6 -12   8   83.89    2.80
  -5 -12   8   14.30    1.30
  -4 -12   8    0.70    0.90
  -3 -12   8   34.40    1.60
  -2 -12   8   21.10    1.30
  -1 -12   8   16.90    1.40
   0 -12   8  143.49    3.70
   1 -12   8   15.50    1.20
   2 -12   8    2.00    1.00
   3 -12   8    2.10    1.20
   4 -12   8   28.30    2.20
   5 -12   8    1.20    1.40
   6 -12   8    8.00    1.50
   7 -12   8   12.40    1.60
   8 -12   8   53.69    3.30
   9 -12   8    8.70    2.00
 -10 -11   8    1.60    1.30
  -9 -11   8    1.90    1.70
  -8 -11   8   16.80    1.50
  -7 -11   8  252.07    5.50
  -6 -11   8   16.20    1.30
  -5 -11   8   65.09    2.10
  -4 -11   8   13.50    1.10
  -3 -11   8    9.20    1.00
  -2 -11   8  119.89    3.00
  -1 -11   8  125.59    3.00
   0 -11   8   94.49    2.80
   1 -11   8  424.16    8.50
   2 -11   8   82.19    2.80
   3 -11   8  169.88    4.80
   4 -11   8   76.09    3.10
   5 -11   8    2.20    0.60
   6 -11   8   30.90    2.10
   7 -11   8   10.10    2.10
   8 -11   8    3.40    1.90
   9 -11   8    8.30    2.00
  10 -11   8  147.09    6.60
 -11 -10   8    3.50    1.50
 -10 -10   8   24.00    1.80
  -9 -10   8  113.49    3.70
  -8 -10   8   45.80    2.00
  -7 -10   8   88.59    3.00
  -6 -10   8   14.30    1.20
  -5 -10   8   91.09    2.70
  -4 -10   8   51.29    1.70
  -3 -10   8   15.00    1.10
  -2 -10   8    0.20    0.60
  -1 -10   8  156.28    3.70
   0 -10   8    0.70    0.60
   1 -10   8    0.90    0.90
   2 -10   8  189.58    4.50
   3 -10   8  236.08    5.40
   4 -10   8  186.88    4.70
   5 -10   8    2.00    1.00
   6 -10   8    3.40    1.50
   7 -10   8   75.39    3.30
   8 -10   8    1.80    1.40
   9 -10   8  225.48    9.30
  10 -10   8   17.80    3.60
  11 -10   8    2.10    2.40
 -11  -9   8    0.40    1.40
 -10  -9   8   56.99    2.50
  -9  -9   8   78.19    2.80
  -8  -9   8   68.99    2.50
  -7  -9   8   10.30    1.30
  -6  -9   8   25.70    1.40
  -5  -9   8  396.36    7.10
  -4  -9   8   70.59    2.10
  -3  -9   8    1.60    0.80
  -2  -9   8  105.99    2.60
  -1  -9   8  783.02   12.90
   0  -9   8  455.45    8.10
   1  -9   8  221.38    4.90
   2  -9   8   83.49    2.80
   3  -9   8   71.69    2.60
   4  -9   8   16.70    1.30
   5  -9   8    1.40    1.10
   6  -9   8   66.19    2.80
   7  -9   8    1.70    1.30
   8  -9   8   24.90    2.50
   9  -9   8    0.40    2.40
  10  -9   8    2.20    1.90
  11  -9   8   35.70    3.60
  12  -9   8   15.00    2.70
 -12  -8   8   27.60    5.80
 -11  -8   8   45.20    2.20
 -10  -8   8    7.70    1.30
  -9  -8   8    2.00    1.20
  -8  -8   8    8.40    1.20
  -7  -8   8  100.59    3.00
  -6  -8   8  126.59    3.20
  -5  -8   8  124.69    4.30
  -4  -8   8   34.00    1.40
  -3  -8   8    9.20    0.90
  -2  -8   8    0.30    0.70
  -1  -8   8    0.30    0.70
   0  -8   8   74.19    2.00
   1  -8   8   68.59    1.90
   2  -8   8   99.39    2.90
   3  -8   8    5.40    1.00
   4  -8   8  480.35   11.00
   5  -8   8  101.89    3.40
   6  -8   8  291.07    8.90
   7  -8   8   58.49    2.70
   8  -8   8   70.29    4.00
   9  -8   8   50.09    3.50
  10  -8   8   43.10    2.70
  11  -8   8    1.10    2.10
  12  -8   8    3.70    3.00
 -12  -7   8    1.70    2.20
 -11  -7   8   14.90    1.90
 -10  -7   8    2.10    1.10
  -9  -7   8   38.70    1.90
  -8  -7   8    7.60    1.20
  -7  -7   8   36.30    1.70
  -6  -7   8   52.69    2.00
  -5  -7   8   92.29    2.50
  -4  -7   8  366.36    6.30
  -3  -7   8   10.50    0.90
  -2  -7   8    7.30    0.80
  -1  -7   8   15.30    1.10
   0  -7   8  245.78    5.10
   1  -7   8   62.69    1.80
   2  -7   8  579.04   11.90
   3  -7   8    5.20    1.00
   4  -7   8    0.80    1.00
   5  -7   8  396.36   11.30
   6  -7   8  203.28    7.30
   7  -7   8  103.59    5.60
   8  -7   8    0.90    2.20
   9  -7   8   78.59    4.40
  10  -7   8   64.89    3.50
  11  -7   8   95.19    5.30
  12  -7   8    1.50    2.70
  13  -7   8    3.70    3.40
 -12  -6   8   19.90    2.70
 -11  -6   8  126.19    4.20
 -10  -6   8    7.10    1.30
  -9  -6   8   23.80    1.50
  -8  -6   8   23.50    1.50
  -7  -6   8   73.49    2.30
  -6  -6   8   14.20    1.20
  -5  -6   8    0.20    0.80
  -4  -6   8   22.30    1.10
  -3  -6   8   83.09    2.10
  -2  -6   8  239.58    4.30
  -1  -6   8  204.88    3.70
   0  -6   8  496.85    9.90
   1  -6   8  280.67    5.60
   2  -6   8  652.33   14.80
   3  -6   8  561.74   12.20
   4  -6   8    6.30    0.90
   5  -6   8   27.70    1.50
   6  -6   8   25.60    1.70
   7  -6   8   20.30    2.20
   8  -6   8    2.40    2.00
   9  -6   8   53.69    3.70
  10  -6   8   55.99    3.90
  11  -6   8   25.30    2.70
  12  -6   8    3.50    2.60
  13  -6   8    6.70    5.00
  14  -6   8   56.69   10.70
 -12  -5   8    6.90    2.20
 -11  -5   8    2.30    1.30
 -10  -5   8   65.49    2.60
  -9  -5   8    1.10    1.00
  -8  -5   8   73.79    2.30
  -7  -5   8    2.10    0.90
  -6  -5   8   61.09    1.90
  -5  -5   8   93.99    2.40
  -4  -5   8   89.39    2.10
  -3  -5   8   18.60    1.00
  -2  -5   8  304.87    5.50
  -1  -5   8   18.60    1.00
   0  -5   8   11.70    0.80
   1  -5   8    1.30    0.70
   2  -5   8  415.96    8.60
   3  -5   8  429.56   11.50
   4  -5   8  205.08    5.80
   5  -5   8    5.60    1.20
   6  -5   8   66.49    3.10
   7  -5   8   14.30    2.20
   8  -5   8  576.24   26.20
   9  -5   8   53.29    3.30
  10  -5   8    1.50    2.40
  11  -5   8    1.80    2.20
  12  -5   8   58.89    5.30
  13  -5   8    2.40    3.20
  14  -5   8    3.90    7.10
 -12  -4   8   30.50    2.50
 -11  -4   8    5.20    1.30
 -10  -4   8   35.80    2.20
  -9  -4   8   90.29    2.80
  -8  -4   8  142.89    3.30
  -7  -4   8    4.10    0.90
  -6  -4   8    5.70    1.30
  -5  -4   8  392.56    6.70
  -4  -4   8   13.30    1.00
  -3  -4   8  317.97    5.70
  -2  -4   8    2.00    0.60
  -1  -4   8   51.69    1.70
   0  -4   8   63.39    1.60
   1  -4   8   78.19    2.00
   2  -4   8  342.77    6.90
   3  -4   8  556.34   11.40
   4  -4   8 1581.14   48.20
   5  -4   8  162.58    5.90
   6  -4   8  525.05   18.50
   7  -4   8   46.50    4.00
   8  -4   8   75.29    4.80
   9  -4   8  121.69    7.90
  10  -4   8   11.10    2.20
  11  -4   8    6.50    2.40
  12  -4   8    1.20    2.80
  13  -4   8  159.98   14.20
  14  -4   8   25.40    3.30
 -12  -3   8   26.10    2.80
 -11  -3   8    1.00    1.20
 -10  -3   8    8.10    1.60
  -9  -3   8    9.90    1.40
  -8  -3   8   39.00    1.80
  -7  -3   8 1140.39   18.00
  -6  -3   8   32.20    1.30
  -5  -3   8  240.98    4.30
  -4  -3   8  634.14    9.80
  -3  -3   8   70.49    1.70
  -2  -3   8  144.89    2.60
  -1  -3   8   92.99    1.90
   0  -3   8   77.49    1.90
   1  -3   8  726.73   13.50
   2  -3   8  645.54   14.50
   3  -3   8  469.35   11.20
   4  -3   8  959.60   26.50
   5  -3   8  369.56   12.00
   6  -3   8   31.40    2.00
   7  -3   8   45.90    3.00
   8  -3   8  219.68   14.90
   9  -3   8  187.58    9.30
  10  -3   8   10.80    4.50
  11  -3   8  104.19   18.00
  12  -3   8   46.60    6.10
  13  -3   8   50.69    5.30
  14  -3   8    8.50   14.90
  15  -3   8    5.20    3.00
 -12  -2   8   16.90    3.00
 -11  -2   8   57.79    2.70
 -10  -2   8  136.39    3.80
  -9  -2   8   28.50    1.70
  -8  -2   8   37.50    1.90
  -7  -2   8    0.20    1.00
  -6  -2   8   76.19    2.00
  -5  -2   8  101.69    2.20
  -4  -2   8   51.99    1.40
  -3  -2   8  157.38    2.80
  -2  -2   8    4.90    0.60
  -1  -2   8  291.37    4.50
   0  -2   8  282.87    4.80
   1  -2   8   73.39    1.80
   2  -2   8 3331.77   64.99
   3  -2   8  307.07    6.80
   4  -2   8  251.07    8.80
   5  -2   8   10.10    2.30
   6  -2   8   61.59    3.20
   7  -2   8  427.76   18.00
   8  -2   8   69.09    5.00
   9  -2   8  248.68   16.70
  10  -2   8    0.20    9.30
  11  -2   8   97.09   11.60
  12  -2   8    4.80    7.20
  13  -2   8    0.00   14.30
  14  -2   8    5.90   15.50
  15  -2   8    2.70   16.10
 -12  -1   8   58.59    4.40
 -11  -1   8   42.80    2.50
 -10  -1   8   13.30    1.80
  -9  -1   8    7.30    1.40
  -8  -1   8   24.90    1.70
  -7  -1   8   32.90    1.90
  -6  -1   8  521.35    8.70
  -5  -1   8   50.79    1.60
  -4  -1   8  843.62   13.20
  -3  -1   8   73.79    1.80
  -2  -1   8    2.10    0.60
  -1  -1   8   15.10    0.80
   0  -1   8   92.19    2.00
   1  -1   8   62.29    1.50
   2  -1   8  981.40   17.00
   3  -1   8  115.69    3.10
   4  -1   8  331.27   10.20
   5  -1   8  362.56   15.40
   6  -1   8  446.86   17.30
   7  -1   8  321.37   12.90
   8  -1   8   43.20    2.80
   9  -1   8    5.40    2.30
  10  -1   8   21.90    4.00
  11  -1   8  147.09    9.50
  12  -1   8   18.40    4.70
  13  -1   8    0.00   13.90
  14  -1   8    0.00   15.20
  15  -1   8   16.00    6.60
 -12   0   8    4.40    2.20
 -11   0   8    4.90    1.50
 -10   0   8    6.10    1.50
  -9   0   8    3.10    1.40
  -8   0   8    8.80    1.50
  -7   0   8    6.20    0.80
  -6   0   8   44.50    2.00
  -5   0   8  305.17    5.90
  -4   0   8   91.29    2.20
  -3   0   8  187.98    3.10
  -2   0   8  176.58    3.30
  -1   0   8   57.29    1.50
   0   0   8 1819.22   25.10
   1   0   8 1043.80   15.50
   2   0   8    4.10    0.60
   3   0   8    2.60    0.50
   4   0   8  258.47    6.10
   5   0   8  632.14   17.40
   6   0   8  180.88    8.00
   7   0   8    3.10    1.60
   8   0   8   70.49    3.50
   9   0   8  517.55   21.60
  10   0   8  104.49    7.30
  11   0   8  179.08   11.10
  12   0   8  731.93   45.50
  13   0   8   96.19    6.30
  14   0   8    5.60    4.70
  15   0   8    0.20    1.80
 -12   1   8   42.80    4.00
 -11   1   8   21.30    2.40
 -10   1   8  134.69    4.30
  -9   1   8   73.79    3.30
  -8   1   8    5.70    1.70
  -7   1   8    3.20    0.80
  -6   1   8    3.00    1.00
  -5   1   8  380.56    7.00
  -4   1   8   79.49    2.10
  -3   1   8   66.29    1.70
  -2   1   8  233.18    4.00
  -1   1   8  135.49    2.50
   0   1   8  615.54    9.10
   1   1   8   93.49    1.90
   2   1   8  274.37    4.30
   3   1   8   39.40    1.10
   4   1   8   85.39    2.10
   5   1   8  494.65   14.20
   6   1   8  385.56   11.50
   7   1   8   29.00    1.80
   8   1   8    1.90    0.90
   9   1   8   14.70    1.40
  10   1   8  205.18   10.00
  11   1   8  109.69    7.80
  12   1   8   31.90    6.90
  13   1   8   15.10    2.60
  14   1   8   27.10    3.20
  15   1   8   50.99    3.50
  16   1   8   20.50    2.40
 -12   2   8   13.30    2.70
 -11   2   8   17.40    2.50
 -10   2   8   42.70    2.40
  -9   2   8    9.70    2.10
  -8   2   8    2.20    1.60
  -7   2   8   19.70    2.00
  -6   2   8  385.86    7.80
  -5   2   8    0.80    1.20
  -4   2   8  158.68    3.90
  -3   2   8   33.40    1.40
  -2   2   8  674.33   10.20
  -1   2   8  488.85    7.40
   0   2   8  228.28    3.70
   1   2   8 1216.68   17.60
   2   2   8  459.55    6.80
   3   2   8  109.39    2.00
   4   2   8  772.02   11.90
   5   2   8   85.89    2.50
   6   2   8    0.50    0.80
   7   2   8   46.70    2.20
   8   2   8    9.30    1.00
   9   2   8   99.89    3.40
  10   2   8   16.40    1.70
  11   2   8    0.60    2.40
  12   2   8   13.40    2.50
  13   2   8  491.95   16.30
  14   2   8   23.90    2.30
  15   2   8    0.60    1.80
  16   2   8    1.10    2.70
 -12   3   8   37.60    7.50
 -11   3   8   23.00    2.60
 -10   3   8  412.16    8.50
  -9   3   8    2.70    1.70
  -8   3   8   22.50    1.90
  -7   3   8  102.59    3.50
  -6   3   8   10.90    1.40
  -5   3   8  998.10   17.10
  -4   3   8  152.18    3.90
  -3   3   8  299.57    5.60
  -2   3   8  495.35    7.90
  -1   3   8   10.50    0.70
   0   3   8    7.50    0.70
   1   3   8  423.06    6.50
   2   3   8  121.39    2.40
   3   3   8   49.80    1.30
   4   3   8  133.19    2.40
   5   3   8  153.28    3.50
   6   3   8   20.00    1.10
   7   3   8  316.07    9.00
   8   3   8   14.70    1.10
   9   3   8   47.30    2.20
  10   3   8   22.20    1.50
  11   3   8  205.68    9.40
  12   3   8   30.90    2.90
  13   3   8    6.90    1.90
  14   3   8   14.10    2.10
  15   3   8   20.90    2.30
  16   3   8   20.70    4.60
 -11   4   8    3.20    1.80
 -10   4   8   35.70    2.10
  -9   4   8    2.80    1.50
  -8   4   8    6.00    1.50
  -7   4   8  113.89    3.90
  -6   4   8   15.40    1.50
  -5   4   8   14.20    1.40
  -4   4   8   12.50    1.50
  -3   4   8   36.60    1.50
  -2   4   8  249.68    4.70
  -1   4   8  207.88    4.00
   0   4   8   59.29    1.60
   1   4   8 1139.99   18.50
   2   4   8  582.54   11.50
   3   4   8   38.20    1.10
   4   4   8 1330.77   19.70
   5   4   8  171.98    3.30
   6   4   8   11.50    0.70
   7   4   8    0.50    0.50
   8   4   8  211.48    4.30
   9   4   8    8.60    0.80
  10   4   8  283.47    6.50
  11   4   8   15.80    2.00
  12   4   8    7.10    1.90
  13   4   8   19.40    2.00
  14   4   8   26.70    2.10
  15   4   8   42.70    4.90
  16   4   8    0.90    2.80
 -11   5   8   16.90    2.30
 -10   5   8    5.50    1.80
  -9   5   8  342.37    7.40
  -8   5   8    3.70    1.40
  -7   5   8  203.48    5.10
  -6   5   8  279.27    6.00
  -5   5   8 1730.03   28.80
  -4   5   8   59.09    2.40
  -3   5   8 1570.24   25.30
  -2   5   8  117.39    2.70
  -1   5   8   92.39    2.30
   0   5   8  340.67    6.10
   1   5   8  518.65    9.20
   2   5   8  808.82   13.90
   3   5   8  533.95    8.90
   4   5   8   28.60    0.90
   5   5   8  745.73   12.30
   6   5   8   51.19    1.70
   7   5   8   97.19    2.50
   8   5   8  295.37    6.00
   9   5   8   18.20    1.10
  10   5   8    0.60    0.60
  11   5   8   56.39    1.90
  12   5   8   20.60    1.20
  13   5   8    1.00    1.40
  14   5   8   51.79    3.00
  15   5   8    3.10    2.60
  16   5   8   13.90    2.10
 -10   6   8   21.30    2.40
  -9   6   8   77.39    3.20
  -8   6   8   31.60    2.20
  -7   6   8   17.70    1.80
  -6   6   8    3.90    1.10
  -5   6   8  109.49    3.20
  -4   6   8    0.20    1.30
  -3   6   8    5.70    1.10
  -2   6   8  295.97    5.60
  -1   6   8    4.00    0.80
   0   6   8   97.59    2.60
   1   6   8   22.30    1.20
   2   6   8  195.78    4.40
   3   6   8  706.73   11.80
   4   6   8    8.90    0.70
   5   6   8  309.57    5.70
   6   6   8  170.68    3.70
   7   6   8  229.88    4.80
   8   6   8   14.00    1.00
   9   6   8    2.00    0.90
  10   6   8   96.09    3.00
  11   6   8   29.90    1.80
  12   6   8   44.90    2.50
  13   6   8    6.80    1.10
  14   6   8   61.19    4.60
  15   6   8   14.60    2.10
  16   6   8    0.00    3.10
 -10   7   8    2.40    1.80
  -9   7   8  157.98    5.10
  -8   7   8  195.18    5.00
  -7   7   8   66.49    3.30
  -6   7   8   48.10    2.70
  -5   7   8  172.88    4.60
  -4   7   8  195.98    5.10
  -3   7   8   60.59    2.20
  -2   7   8  103.29    2.90
  -1   7   8  160.08    4.00
   0   7   8  512.45   10.60
   1   7   8  275.37    5.30
   2   7   8  551.04   10.30
   3   7   8    3.70    0.80
   4   7   8    0.60    0.70
   5   7   8   96.19    2.60
   6   7   8   47.10    1.60
   7   7   8   18.80    1.20
   8   7   8  152.88    3.90
   9   7   8   97.69    2.90
  10   7   8  479.95   11.90
  11   7   8   38.80    3.00
  12   7   8   73.29    4.40
  13   7   8  151.48    7.00
  14   7   8   44.30    2.60
  15   7   8   61.49    3.30
  -9   8   8   11.20    2.30
  -8   8   8  103.09    3.40
  -7   8   8   66.89    2.90
  -6   8   8    1.70    1.40
  -5   8   8   33.70    2.00
  -4   8   8   41.00    2.10
  -3   8   8   29.80    1.80
  -2   8   8   88.29    2.90
  -1   8   8  106.99    3.10
   0   8   8    2.20    0.90
   1   8   8  273.17    5.70
   2   8   8  170.08    4.00
   3   8   8   36.60    1.40
   4   8   8  371.26    7.70
   5   8   8    0.10    0.80
   6   8   8   78.79    2.50
   7   8   8    0.80    1.00
   8   8   8   32.40    1.80
   9   8   8  309.27    8.50
  10   8   8   24.00    2.90
  11   8   8   69.89    5.60
  12   8   8    6.10    5.10
  13   8   8  193.18    7.90
  14   8   8    4.70    3.00
  15   8   8  119.89    7.90
  -9   9   8    2.70    2.10
  -8   9   8    3.60    1.70
  -7   9   8   43.20    2.20
  -6   9   8   84.59    4.70
  -5   9   8  187.18    5.70
  -4   9   8    3.60    1.30
  -3   9   8    1.10    1.20
  -2   9   8  248.78    5.50
  -1   9   8   48.20    2.10
   0   9   8  139.39    3.60
   1   9   8   96.79    2.70
   2   9   8  101.99    2.60
   3   9   8    0.50    0.70
   4   9   8    7.30    1.10
   5   9   8   44.80    2.10
   6   9   8   41.90    2.10
   7   9   8   10.50    1.30
   8   9   8  107.19    3.50
   9   9   8    0.00    2.60
  10   9   8  293.77    8.50
  11   9   8    0.00    3.00
  12   9   8   37.20    3.60
  13   9   8    2.50    3.00
  14   9   8   20.90    6.10
  15   9   8    0.30    0.20
  -8  10   8   81.39    3.90
  -7  10   8    6.70    2.30
  -6  10   8   18.60    2.20
  -5  10   8   19.60    2.00
  -4  10   8   67.09    3.10
  -3  10   8    1.50    1.20
  -2  10   8   52.69    2.40
  -1  10   8  440.46    8.80
   0  10   8  250.87    5.70
   1  10   8   43.10    1.90
   2  10   8    0.80    0.90
   3  10   8  347.27    6.70
   4  10   8  203.18    4.50
   5  10   8  110.49    3.20
   6  10   8    6.80    1.20
   7  10   8   10.90    1.60
   8  10   8   15.70    3.10
   9  10   8   60.39    4.10
  10  10   8   48.60    6.30
  11  10   8  164.08    6.90
  12  10   8    0.90    2.90
  13  10   8    6.40    4.30
  14  10   8    0.00    5.10
  -7  11   8  207.48    6.80
  -6  11   8  137.39    4.50
  -5  11   8   20.60    2.10
  -4  11   8   51.79    3.10
  -3  11   8   50.49    2.80
  -2  11   8   24.50    1.80
  -1  11   8  336.67    7.00
   0  11   8    0.50    1.10
   1  11   8   16.50    1.40
   2  11   8   20.70    1.70
   3  11   8   99.89    2.80
   4  11   8  119.89    3.20
   5  11   8   45.50    2.40
   6  11   8  351.86    7.90
   7  11   8    0.00    1.40
   8  11   8   33.40    3.30
   9  11   8  437.46   10.90
  10  11   8    4.20    3.10
  11  11   8  139.49    5.60
  12  11   8   40.70    4.10
  13  11   8    7.20    3.00
  14  11   8    6.40    3.90
  -7  12   8    0.00   20.70
  -6  12   8    1.00    1.60
  -5  12   8    7.70    1.70
  -4  12   8    6.50    1.80
  -3  12   8   25.60    2.30
  -2  12   8  271.47    6.50
  -1  12   8    2.00    1.20
   0  12   8   42.10    2.00
   1  12   8   57.09    2.20
   2  12   8   12.70    1.20
   3  12   8   46.00    2.10
   4  12   8   52.39    2.00
   5  12   8   18.30    1.80
   6  12   8    7.80    1.70
   7  12   8   57.79    3.60
   8  12   8  119.09    6.10
   9  12   8   97.89    5.10
  10  12   8  110.59    5.90
  11  12   8   18.80    5.30
  12  12   8   13.20    3.10
  13  12   8    6.10    2.90
  -6  13   8    0.00   19.50
  -5  13   8    2.30    1.60
  -4  13   8  168.08    4.90
  -3  13   8    1.00    1.50
  -2  13   8    2.00    1.20
  -1  13   8   26.50    2.00
   0  13   8  249.08    6.00
   1  13   8    1.90    1.10
   2  13   8   48.70    2.20
   3  13   8   37.60    2.00
   4  13   8  209.78    4.80
   5  13   8  151.28    5.80
   6  13   8   71.89    4.70
   7  13   8   95.79    6.90
   8  13   8    0.00    3.20
   9  13   8    4.30    4.10
  10  13   8   25.60    6.20
  11  13   8   21.00    4.20
  12  13   8  101.49    5.50
  13  13   8    3.40    1.50
  -4  14   8    5.20    1.70
  -3  14   8   59.59    3.70
  -2  14   8    5.80    1.30
  -1  14   8   61.49    2.50
   0  14   8    2.30    1.30
   1  14   8   26.80    2.00
   2  14   8   89.59    3.00
   3  14   8    7.70    1.20
   4  14   8   91.69    3.00
   5  14   8   37.60    3.30
   6  14   8   25.10    3.10
   7  14   8    2.00    3.30
   8  14   8    0.00    4.60
   9  14   8    0.00    5.90
  10  14   8  159.78   10.80
  11  14   8    0.00    3.80
  12  14   8    7.40    1.70
  -3  15   8   92.19    4.20
  -2  15   8    1.80    1.70
  -1  15   8   46.90    2.90
   0  15   8   80.79    3.60
   1  15   8    3.50    1.40
   2  15   8    1.90    1.30
   3  15   8    4.40    1.00
   4  15   8    0.10    1.30
   5  15   8   53.49    3.40
   6  15   8    5.70    3.40
   7  15   8    5.30    3.50
   8  15   8   26.90    3.60
   9  15   8    0.50    4.00
  10  15   8    0.00    5.70
  11  15   8   85.49    4.80
  -1  16   8    3.90    2.00
   0  16   8    1.80    1.60
   1  16   8    2.60    1.50
   2  16   8   23.10    2.70
   3  16   8    1.10    1.10
   4  16   8    8.40    3.90
   5  16   8    4.20    2.40
   6  16   8   23.90    4.70
   7  16   8   32.00    4.70
   8  16   8   15.50    3.60
   9  16   8   34.50    3.00
   2  17   8   23.70    1.80
   3  17   8  146.99    4.80
   4  17   8    3.60    1.20
   5  17   8   13.70    2.10
   6  17   8   45.80    3.10
   7  17   8   24.80    4.30
  -2 -16   9    3.80    1.50
  -1 -16   9    1.50    1.50
   0 -16   9    0.70    1.70
   1 -16   9  117.59    4.40
  -5 -15   9   13.30    1.70
  -4 -15   9   11.80    1.60
  -3 -15   9    2.50    1.40
  -2 -15   9   12.40    1.80
  -1 -15   9   46.60    2.60
   0 -15   9   13.30    1.80
   1 -15   9    0.30    1.30
   2 -15   9   32.30    2.20
   3 -15   9    0.80    1.40
   4 -15   9   32.40    2.30
  -7 -14   9   20.60    1.80
  -6 -14   9    5.10    1.40
  -5 -14   9    4.80    1.20
  -4 -14   9    0.80    1.10
  -3 -14   9    1.00    1.10
  -2 -14   9   51.09    2.50
  -1 -14   9   28.70    1.70
   0 -14   9   15.40    1.40
   1 -14   9   28.30    1.60
   2 -14   9   34.40    1.90
   3 -14   9   26.70    1.80
   4 -14   9  101.59    3.60
   5 -14   9   18.90    1.50
   6 -14   9   34.30    2.30
  -8 -13   9   24.20    2.30
  -7 -13   9    4.70    1.30
  -6 -13   9    9.10    1.20
  -5 -13   9    5.20    1.10
  -4 -13   9   13.40    1.30
  -3 -13   9   14.90    1.30
  -2 -13   9    0.90    0.90
  -1 -13   9   35.60    2.00
   0 -13   9   19.90    1.50
   1 -13   9   71.99    2.50
   2 -13   9   52.19    2.30
   3 -13   9    4.50    1.10
   4 -13   9   27.50    1.70
   5 -13   9    3.40    1.10
   6 -13   9    2.70    1.10
   7 -13   9   15.20    1.90
   8 -13   9    3.80    1.30
  -9 -12   9   19.40    2.20
  -8 -12   9   21.50    1.90
  -7 -12   9   33.70    1.90
  -6 -12   9   91.39    2.70
  -5 -12   9   57.79    2.10
  -4 -12   9  104.39    3.10
  -3 -12   9    1.10    0.80
  -2 -12   9   48.50    1.90
  -1 -12   9    2.00    1.00
   0 -12   9    2.30    1.00
   1 -12   9  314.07    6.60
   2 -12   9  118.99    4.00
   3 -12   9   37.10    2.60
   4 -12   9   63.39    3.10
   5 -12   9  223.48    5.90
   6 -12   9   59.89    2.40
   7 -12   9    8.70    1.50
   8 -12   9   31.50    2.10
   9 -12   9    9.90    2.00
  -9 -11   9   17.70    1.90
  -8 -11   9   50.99    2.30
  -7 -11   9   86.39    3.10
  -6 -11   9   49.90    2.00
  -5 -11   9  112.19    3.20
  -4 -11   9   17.20    1.30
  -3 -11   9    9.70    1.10
  -2 -11   9  204.88    4.50
  -1 -11   9   35.90    1.60
   0 -11   9    1.40    0.80
   1 -11   9    1.10    0.70
   2 -11   9   63.09    2.60
   3 -11   9  185.98    5.30
   4 -11   9   19.90    1.80
   5 -11   9    0.90    1.10
   6 -11   9    7.20    1.20
   7 -11   9   97.19    3.80
   8 -11   9   89.59    4.00
   9 -11   9   28.70    2.40
  10 -11   9   14.70    2.10
 -10 -10   9   38.00    2.50
  -9 -10   9   23.50    1.70
  -8 -10   9   25.50    1.80
  -7 -10   9    1.20    1.30
  -6 -10   9    2.80    1.00
  -5 -10   9   11.00    1.10
  -4 -10   9    0.70    0.80
  -3 -10   9  260.07    5.10
  -2 -10   9    9.70    1.10
  -1 -10   9    1.40    0.60
   0 -10   9   10.60    1.00
   1 -10   9  213.18    4.50
   2 -10   9  120.89    3.30
   3 -10   9    0.30    0.90
   4 -10   9  300.37    7.70
   5 -10   9    8.00    1.10
   6 -10   9   89.89    2.90
   7 -10   9   27.60    1.90
   8 -10   9  125.39    4.60
   9 -10   9  132.19    5.40
  10 -10   9   38.00    4.50
  11 -10   9   40.50    3.60
 -11  -9   9    0.00    7.40
 -10  -9   9   97.39    3.50
  -9  -9   9    0.50    1.10
  -8  -9   9    1.10    1.10
  -7  -9   9   17.20    1.50
  -6  -9   9    7.00    1.10
  -5  -9   9    2.40    0.80
  -4  -9   9    9.00    1.00
  -3  -9   9    6.70    0.90
  -2  -9   9  130.99    3.10
  -1  -9   9    0.50    0.50
   0  -9   9   37.50    1.50
   1  -9   9  196.58    3.80
   2  -9   9  570.24   11.20
   3  -9   9  600.34   13.20
   4  -9   9    2.60    1.00
   5  -9   9  102.19    3.20
   6  -9   9    7.90    1.20
   7  -9   9    8.70    1.50
   8  -9   9  222.98    7.90
   9  -9   9   21.00    2.20
  10  -9   9   46.90    3.30
  11  -9   9    1.30    2.80
  12  -9   9    0.00    3.80
 -11  -8   9   22.40    2.50
 -10  -8   9   13.90    1.50
  -9  -8   9    1.00    1.20
  -8  -8   9    5.90    1.20
  -7  -8   9   24.50    1.50
  -6  -8   9   32.10    1.70
  -5  -8   9   20.90    1.30
  -4  -8   9  136.99    3.10
  -3  -8   9  173.38    3.50
  -2  -8   9   19.60    1.10
  -1  -8   9   14.90    1.00
   0  -8   9  275.57    5.50
   1  -8   9   27.80    1.20
   2  -8   9  173.28    4.40
   3  -8   9    8.80    1.10
   4  -8   9   64.19    2.30
   5  -8   9  761.52   17.20
   6  -8   9  271.27    7.20
   7  -8   9   20.60    2.00
   8  -8   9   29.00    2.20
   9  -8   9   10.20    2.90
  10  -8   9    1.50    2.40
  11  -8   9   73.79    4.40
  12  -8   9   18.30    2.90
 -11  -7   9    1.50    1.60
 -10  -7   9   17.50    1.60
  -9  -7   9   13.20    1.40
  -8  -7   9    1.00    1.00
  -7  -7   9   11.00    1.20
  -6  -7   9   16.40    1.30
  -5  -7   9    3.10    0.90
  -4  -7   9  201.58    4.00
  -3  -7   9    0.80    0.80
  -2  -7   9  343.07    5.90
  -1  -7   9    7.40    0.80
   0  -7   9   55.59    1.70
   1  -7   9  117.59    2.80
   2  -7   9    8.90    0.90
   3  -7   9   22.70    1.40
   4  -7   9   72.99    2.30
   5  -7   9    1.40    0.90
   6  -7   9    2.90    1.30
   7  -7   9    3.50    1.50
   8  -7   9    9.10    1.70
   9  -7   9   35.20    3.00
  10  -7   9    2.30    2.50
  11  -7   9   78.49    4.20
  12  -7   9   36.00    3.50
  13  -7   9    2.40    2.60
 -11  -6   9    0.50    1.70
 -10  -6   9    4.10    1.30
  -9  -6   9  175.78    4.20
  -8  -6   9    3.80    1.10
  -7  -6   9    3.30    0.90
  -6  -6   9    5.90    1.10
  -5  -6   9  315.27    5.70
  -4  -6   9  132.19    2.90
  -3  -6   9   59.69    1.80
  -2  -6   9    2.10    0.70
  -1  -6   9   24.70    1.10
   0  -6   9    0.20    0.60
   1  -6   9  126.89    3.20
   2  -6   9  162.58    4.00
   3  -6   9  788.82   15.90
   4  -6   9    1.00    0.80
   5  -6   9   99.99    3.20
   6  -6   9   97.59    3.50
   7  -6   9  677.63   19.70
   8  -6   9   79.99    4.90
   9  -6   9  140.59    6.40
  10  -6   9    0.00    2.40
  11  -6   9   15.80    3.40
  12  -6   9   10.90    2.90
  13  -6   9    5.20    3.70
 -12  -5   9    2.40    2.70
 -11  -5   9    4.40    1.60
 -10  -5   9    1.60    1.20
  -9  -5   9   88.19    2.60
  -8  -5   9  163.18    3.50
  -7  -5   9    8.50    1.00
  -6  -5   9   51.29    1.90
  -5  -5   9  159.08    3.40
  -4  -5   9  891.31   13.40
  -3  -5   9  143.19    2.80
  -2  -5   9   13.40    0.90
  -1  -5   9   16.90    0.90
   0  -5   9    1.60    0.60
   1  -5   9  486.15    9.00
   2  -5   9  545.35   10.00
   3  -5   9   95.19    2.40
   4  -5   9    9.10    0.90
   5  -5   9   14.00    1.30
   6  -5   9   14.70    1.50
   7  -5   9  142.99    5.20
   8  -5   9   27.50    3.30
   9  -5   9    3.10    2.90
  10  -5   9   80.99    4.80
  11  -5   9    2.20    2.70
  12  -5   9    6.80    5.10
  13  -5   9    0.00    8.60
  14  -5   9    0.00    8.80
 -12  -4   9    7.50    2.30
 -11  -4   9   13.20    1.90
 -10  -4   9   13.40    1.40
  -9  -4   9   30.00    1.70
  -8  -4   9   18.10    1.30
  -7  -4   9   70.89    2.10
  -6  -4   9  241.88    4.70
  -5  -4   9   76.39    2.10
  -4  -4   9   15.30    1.00
  -3  -4   9    3.80    0.60
  -2  -4   9    6.40    0.70
  -1  -4   9    3.40    0.60
   0  -4   9  104.89    2.20
   1  -4   9   37.80    1.30
   2  -4   9  782.12   13.60
   3  -4   9 1188.18   20.70
   4  -4   9  134.49    3.50
   5  -4   9  230.68    6.30
   6  -4   9  350.76   11.00
   7  -4   9  387.26   16.50
   8  -4   9  399.16   17.80
   9  -4   9  228.08   12.40
  10  -4   9  492.25   25.40
  11  -4   9   12.40    3.50
  13  -4   9    0.00    5.60
  14  -4   9    0.00    9.30
 -12  -3   9   26.50    2.80
 -11  -3   9    2.00    1.60
 -10  -3   9    3.80    1.20
  -9  -3   9    2.10    1.20
  -8  -3   9  480.95    8.90
  -7  -3   9    2.70    0.90
  -6  -3   9  201.28    3.60
  -5  -3   9  154.48    3.00
  -4  -3   9  349.07    5.40
  -3  -3   9  297.37    4.60
  -2  -3   9  461.65    6.60
  -1  -3   9  313.27    5.10
   0  -3   9    4.00    0.70
   1  -3   9  411.26    6.90
   2  -3   9    2.40    0.60
   3  -3   9   60.09    1.60
   4  -3   9  224.28    4.70
   5  -3   9   10.50    1.00
   6  -3   9   60.29    2.70
   7  -3   9   23.60    2.50
   8  -3   9  193.78   12.10
   9  -3   9    1.80    3.20
  10  -3   9   64.99    5.60
  11  -3   9   12.30    3.70
  12  -3   9    7.20    4.80
  13  -3   9    3.00    6.20
  14  -3   9   60.89   10.20
  15  -3   9    0.10    5.20
 -12  -2   9    2.50    2.20
 -11  -2   9    0.20    1.70
 -10  -2   9    8.80    1.40
  -9  -2   9    6.20    1.40
  -8  -2   9   16.50    1.60
  -7  -2   9  308.57    6.00
  -6  -2   9   22.50    1.10
  -5  -2   9   22.70    1.00
  -4  -2   9   71.59    1.80
  -3  -2   9   29.50    1.00
  -2  -2   9   86.49    1.90
  -1  -2   9  320.27    5.10
   0  -2   9 1069.69   15.80
   1  -2   9    7.80    0.70
   2  -2   9  492.75    8.40
   3  -2   9   56.69    1.40
   4  -2   9   53.29    1.60
   5  -2   9    3.00    1.00
   6  -2   9  300.17   10.30
   7  -2   9    0.50    2.00
   8  -2   9  406.96   17.20
   9  -2   9  189.68    9.90
  10  -2   9  199.08    9.80
  11  -2   9    3.60    4.20
  12  -2   9   28.90    6.00
  13  -2   9   13.10   11.30
  14  -2   9    0.00   15.00
  15  -2   9    1.70    8.20
 -12  -1   9   32.10    2.90
 -11  -1   9    5.30    2.30
 -10  -1   9   11.50    1.50
  -9  -1   9    0.90    1.30
  -8  -1   9    7.60    1.50
  -7  -1   9   59.59    2.40
  -6  -1   9   16.90    1.40
  -5  -1   9   71.29    1.90
  -4  -1   9  360.76    5.80
  -3  -1   9    2.60    0.60
  -2  -1   9  468.95    7.10
  -1  -1   9   47.00    1.30
   0  -1   9  500.05    7.70
   1  -1   9   82.89    1.80
   2  -1   9   60.99    1.50
   3  -1   9   95.09    2.00
   4  -1   9  148.99    3.30
   5  -1   9  276.57    9.90
   6  -1   9   60.09    2.40
   7  -1   9   20.30    1.50
   8  -1   9    2.30    2.00
   9  -1   9    5.70    2.30
  10  -1   9    4.30    2.60
  11  -1   9  287.17   16.30
  12  -1   9  276.57   16.20
  13  -1   9   42.10    8.10
  14  -1   9    6.90    6.30
  15  -1   9   29.10   17.20
 -12   0   9    0.90    3.90
 -11   0   9   18.40    3.20
 -10   0   9    4.50    1.40
  -9   0   9    5.20    1.60
  -8   0   9   17.40    2.00
  -7   0   9    8.40    1.40
  -6   0   9    0.30    0.50
  -5   0   9  119.99    2.80
  -4   0   9   69.49    1.80
  -3   0   9 1414.36   20.60
  -2   0   9   39.40    1.30
  -1   0   9    5.80    0.70
   0   0   9    2.60    0.50
   1   0   9  330.47    5.60
   2   0   9   73.59    1.60
   3   0   9 1481.05   24.70
   4   0   9  138.99    2.90
   5   0   9  416.36   12.00
   6   0   9   54.89    2.20
   7   0   9    5.50    2.10
   8   0   9   10.20    1.30
   9   0   9  317.97   10.20
  10   0   9  114.39    4.60
  11   0   9  260.17    9.80
  12   0   9  190.88    9.20
  13   0   9   10.30    3.50
  14   0   9    1.10    2.50
  15   0   9    0.10    2.60
 -11   1   9   26.30    3.70
 -10   1   9   12.90    1.90
  -9   1   9    5.90    2.10
  -8   1   9  189.98    5.90
  -7   1   9   24.20    2.00
  -6   1   9   48.10    1.90
  -5   1   9   21.30    1.20
  -4   1   9  749.23   11.10
  -3   1   9  216.38    4.00
  -2   1   9   31.50    1.10
  -1   1   9   17.80    0.80
   0   1   9   89.09    1.90
   1   1   9    2.20    0.60
   2   1   9   53.09    1.30
   3   1   9  634.64    9.50
   4   1   9   61.79    1.50
   5   1   9   20.50    1.20
   6   1   9  156.78    4.60
   7   1   9    4.50    0.90
   8   1   9  288.27    9.90
   9   1   9   63.79    2.90
  10   1   9  115.69    4.20
  11   1   9   47.40    3.10
  12   1   9   13.70    1.80
  13   1   9    1.70    1.70
  14   1   9   20.80    2.30
  15   1   9   20.50    2.40
 -11   2   9  164.28    7.20
 -10   2   9    7.50    1.60
  -9   2   9    4.10    2.50
  -8   2   9    6.20    1.90
  -7   2   9  195.88    5.20
  -6   2   9    8.40    1.30
  -5   2   9   76.09    2.30
  -4   2   9  168.08    3.80
  -3   2   9  297.57    5.70
  -2   2   9    7.70    0.70
  -1   2   9  369.56    5.60
   0   2   9    0.10    0.50
   1   2   9  400.66    6.00
   2   2   9   22.90    0.80
   3   2   9  576.24    8.40
   4   2   9 1106.19   16.50
   5   2   9  447.06    9.10
   6   2   9   35.50    1.60
   7   2   9    0.90    0.80
   8   2   9   13.10    1.20
   9   2   9   82.39    3.20
  10   2   9  262.37    7.70
  11   2   9   87.09    3.10
  12   2   9   10.30    1.50
  13   2   9    0.50    1.20
  14   2   9  259.97    9.60
  15   2   9    1.00    2.50
  16   2   9   34.40    9.40
 -11   3   9   40.20    3.60
 -10   3   9   25.80    2.20
  -9   3   9   20.70    1.80
  -8   3   9   50.89    2.60
  -7   3   9   15.70    1.60
  -6   3   9  155.08    3.70
  -5   3   9   31.10    1.70
  -4   3   9  258.97    5.30
  -3   3   9   79.59    2.00
  -2   3   9  191.68    3.60
  -1   3   9  902.31   13.10
   0   3   9  609.24    9.50
   1   3   9    0.90    0.50
   2   3   9   51.19    1.30
   3   3   9  313.57    5.00
   4   3   9   24.20    0.80
   5   3   9  163.08    3.30
   6   3   9   17.50    1.00
   7   3   9   13.30    1.10
   8   3   9  138.79    4.20
   9   3   9  145.09    4.50
  10   3   9    6.80    1.10
  11   3   9  217.98    6.90
  12   3   9   16.80    1.40
  13   3   9    1.60    1.20
  14   3   9  167.68    6.10
  15   3   9    4.40    1.60
  16   3   9    0.00    7.20
 -11   4   9  154.18    5.90
 -10   4   9   61.79    3.60
  -9   4   9    4.90    1.30
  -8   4   9   24.90    1.80
  -7   4   9   78.19    2.80
  -6   4   9  347.57    7.80
  -5   4   9    2.90    1.30
  -4   4   9   70.79    2.40
  -3   4   9   54.29    2.20
  -2   4   9    1.40    0.70
  -1   4   9  189.38    3.70
   0   4   9  479.45    7.40
   1   4   9  266.77    4.50
   2   4   9  459.65    7.20
   3   4   9  118.29    2.60
   4   4   9  103.39    2.00
   5   4   9    1.40    0.40
   6   4   9   59.69    1.60
   7   4   9   28.10    1.20
   8   4   9   27.60    1.40
   9   4   9    2.80    0.80
  10   4   9  127.49    3.90
  11   4   9    7.20    1.00
  12   4   9    3.60    1.00
  13   4   9    0.00    1.00
  14   4   9   18.10    2.20
  15   4   9    3.30    1.70
  16   4   9    0.70    2.50
 -10   5   9    6.60    2.00
  -9   5   9   46.40    2.30
  -8   5   9    1.30    1.40
  -7   5   9   20.30    2.00
  -6   5   9   13.00    1.70
  -5   5   9   21.50    1.60
  -4   5   9  410.16    8.10
  -3   5   9   18.30    1.10
  -2   5   9   55.29    1.70
  -1   5   9   12.10    0.90
   0   5   9  464.65    8.60
   1   5   9   66.19    1.80
   2   5   9  710.83   12.30
   3   5   9  176.98    3.10
   4   5   9   40.00    1.10
   5   5   9   51.29    1.20
   6   5   9  511.15    8.20
   7   5   9    1.30    0.80
   8   5   9    1.60    0.80
   9   5   9  783.92   15.50
  10   5   9    2.40    0.80
  11   5   9   78.79    2.70
  12   5   9    0.10    0.70
  13   5   9   19.60    1.50
  14   5   9    3.00    1.20
  15   5   9    0.00    2.30
 -10   6   9    1.60    1.90
  -9   6   9    7.90    2.00
  -8   6   9   38.20    2.10
  -7   6   9    1.80    1.40
  -6   6   9  218.68    5.40
  -5   6   9   18.40    1.60
  -4   6   9    4.50    1.20
  -3   6   9   94.29    2.80
  -2   6   9  723.43   11.90
  -1   6   9    6.70    0.90
   0   6   9   21.10    1.10
   1   6   9   41.00    1.50
   2   6   9 1283.47   23.20
   3   6   9  190.48    3.80
   4   6   9   20.70    0.90
   5   6   9  230.08    4.60
   6   6   9   13.30    1.10
   7   6   9   18.90    1.00
   8   6   9  607.34   10.50
   9   6   9    1.40    0.90
  10   6   9    0.80    0.90
  11   6   9   72.49    2.60
  12   6   9    0.00    1.40
  13   6   9    7.70    1.50
  14   6   9  169.28    5.00
  15   6   9    5.40    2.30
  -9   7   9   18.90    2.30
  -8   7   9  103.79    3.50
  -7   7   9   15.50    1.80
  -6   7   9  241.38    6.30
  -5   7   9   15.90    1.60
  -4   7   9    0.20    1.10
  -3   7   9   58.99    2.20
  -2   7   9    1.50    1.00
  -1   7   9   22.30    1.30
   0   7   9    2.30    0.90
   1   7   9  315.17    6.40
   2   7   9    9.80    0.90
   3   7   9  268.07    5.80
   4   7   9  142.89    3.00
   5   7   9  125.89    3.10
   6   7   9  194.58    4.20
   7   7   9   28.30    1.30
   8   7   9   17.00    1.20
   9   7   9   35.90    1.80
  10   7   9  120.29    3.60
  11   7   9    4.70    1.70
  12   7   9    2.00    1.80
  13   7   9   15.00    3.20
  14   7   9    0.60    2.70
  15   7   9   53.19    4.80
  -9   8   9    8.90    1.90
  -8   8   9   15.30    1.90
  -7   8   9   47.10    2.40
  -6   8   9   43.40    2.50
  -5   8   9   63.59    2.80
  -4   8   9  103.99    3.60
  -3   8   9   37.40    1.70
  -2   8   9  168.88    3.70
  -1   8   9 1039.90   18.50
   0   8   9   89.39    2.50
   1   8   9  298.37    5.90
   2   8   9   87.49    2.50
   3   8   9   20.90    1.10
   4   8   9   11.00    1.00
   5   8   9  124.09    3.20
   6   8   9  204.08    4.50
   7   8   9  242.78    5.30
   8   8   9   83.09    2.50
   9   8   9    6.60    1.30
  10   8   9   23.40    2.00
  11   8   9   29.00    2.90
  12   8   9   57.99    3.70
  13   8   9   69.69    4.50
  14   8   9    0.00    4.70
  15   8   9   28.40    4.30
  -8   9   9   20.50    2.20
  -7   9   9    3.00    1.50
  -6   9   9    6.90    1.40
  -5   9   9  433.26    9.60
  -4   9   9  177.28    5.00
  -3   9   9   51.49    2.00
  -2   9   9    1.70    1.00
  -1   9   9  273.17    5.90
   0   9   9  447.36    8.90
   1   9   9   22.20    1.40
   2   9   9   89.19    2.90
   3   9   9   11.50    1.10
   4   9   9   54.99    1.90
   5   9   9   74.79    2.70
   6   9   9   47.00    2.10
   7   9   9   52.49    2.30
   8   9   9    0.40    1.10
   9   9   9   15.10    1.70
  10   9   9    0.00    2.20
  11   9   9   33.80    4.80
  12   9   9    7.10    2.80
  13   9   9    0.00    4.80
  14   9   9   34.00   12.80
  15   9   9   80.99    4.10
  -8  10   9   53.99   20.70
  -7  10   9   27.40    2.20
  -6  10   9    6.20    1.60
  -5  10   9  102.29    4.00
  -4  10   9   99.79    4.00
  -3  10   9   28.20    1.70
  -2  10   9    2.20    1.20
  -1  10   9  352.06    7.60
   0  10   9  141.79    3.90
   1  10   9  339.67    7.10
   2  10   9   59.79    2.10
   3  10   9  145.89    3.50
   4  10   9   31.90    1.40
   5  10   9  428.26    9.10
   6  10   9   29.20    1.80
   7  10   9    0.70    1.20
   8  10   9  110.29    3.50
   9  10   9    7.60    2.40
  10  10   9  113.89    5.00
  11  10   9    2.90    2.40
  12  10   9    0.60    2.70
  13  10   9   56.89    4.60
  14  10   9   32.90    4.70
  -7  11   9  106.09    5.00
  -6  11   9   53.79    2.90
  -5  11   9    2.10    1.40
  -4  11   9   96.49    3.70
  -3  11   9   17.20    1.60
  -2  11   9   40.20    2.10
  -1  11   9    1.00    1.20
   0  11   9   43.10    2.00
   1  11   9  190.18    4.50
   2  11   9   68.29    2.50
   3  11   9    9.80    1.10
   4  11   9    5.40    1.00
   5  11   9  469.85    9.70
   6  11   9    1.50    1.20
   7  11   9   17.80    1.80
   8  11   9   33.00    2.60
   9  11   9   31.50    6.00
  10  11   9   43.30    3.70
  11  11   9    5.10    2.90
  12  11   9   65.79    4.30
  13  11   9    2.60    3.50
  14  11   9    1.10    1.30
  -6  12   9   26.80    3.00
  -5  12   9    2.00    1.50
  -4  12   9   86.59    3.50
  -3  12   9  135.19    4.20
  -2  12   9  298.17    7.80
  -1  12   9    3.00    1.20
   0  12   9    2.60    1.20
   1  12   9   87.89    2.80
   2  12   9    0.90    1.10
   3  12   9   20.40    1.40
   4  12   9   16.70    1.40
   5  12   9  423.66    9.30
   6  12   9   87.99    3.40
   7  12   9   13.10    2.10
   8  12   9   64.99    5.10
   9  12   9   10.20    3.80
  10  12   9   19.60    3.40
  11  12   9  148.39    5.40
  12  12   9    3.60    3.00
  13  12   9    7.90    3.00
  -5  13   9   34.60    2.50
  -4  13   9   17.80    2.40
  -3  13   9   17.60    2.10
  -2  13   9    1.10    1.10
  -1  13   9  213.88    5.10
   0  13   9   44.60    2.20
   1  13   9    1.70    1.20
   2  13   9   11.70    1.40
   3  13   9    1.70    1.10
   4  13   9  117.09    3.10
   5  13   9  180.28    5.50
   6  13   9   86.39    3.90
   7  13   9  226.78    9.00
   8  13   9   21.00    3.20
   9  13   9    0.00    5.80
  10  13   9  138.39    8.80
  11  13   9    7.90    3.50
  12  13   9   11.90    3.80
  -4  14   9   54.39   20.80
  -3  14   9   44.20    2.80
  -2  14   9    3.00    1.40
  -1  14   9   10.60    1.60
   0  14   9    4.10    1.30
   1  14   9    1.40    1.10
   2  14   9   56.09    2.20
   3  14   9   72.79    2.70
   4  14   9   10.20    0.90
   5  14   9   20.40    2.10
   6  14   9    1.90    1.50
   7  14   9    2.60    1.90
   8  14   9    2.30    5.30
   9  14   9   23.00    6.50
  10  14   9    8.60    4.70
  11  14   9   18.00    4.70
  12  14   9    0.00    8.90
  -2  15   9    1.60    1.70
  -1  15   9   22.60    2.20
   0  15   9   72.19    3.00
   1  15   9  249.28    6.30
   2  15   9    4.30    1.40
   3  15   9   16.00    1.50
   4  15   9   24.00    1.50
   5  15   9    8.00    2.10
   6  15   9    1.80    1.80
   7  15   9    2.50    3.60
   8  15   9   18.00    4.20
   9  15   9   13.10    4.30
  10  15   9    2.90    1.90
   0  16   9    1.70    1.30
   1  16   9   17.60    1.70
   2  16   9   34.70    2.20
   3  16   9    8.00    1.20
   4  16   9   98.29    3.40
   5  16   9   70.59    4.90
   6  16   9   15.20    3.00
   7  16   9   55.89    5.00
   8  16   9   22.80    2.30
  -4 -15  10    1.70    1.90
  -3 -15  10   80.99    3.20
  -2 -15  10   62.39    3.00
  -1 -15  10   47.70    2.50
   0 -15  10   19.70    1.90
   1 -15  10   23.00    2.00
   2 -15  10  112.29    4.10
   3 -15  10    7.80    1.70
  -6 -14  10    2.50    2.10
  -5 -14  10   35.50    2.20
  -4 -14  10    0.50    1.20
  -3 -14  10    1.10    1.20
  -2 -14  10   12.40    1.90
  -1 -14  10    6.10    1.60
   0 -14  10   14.00    1.40
   1 -14  10   19.40    1.50
   2 -14  10    1.30    1.20
   3 -14  10    2.20    1.20
   4 -14  10   30.50    1.90
   5 -14  10  143.99    4.10
  -7 -13  10    3.50    1.60
  -6 -13  10    1.20    1.20
  -5 -13  10   28.10    1.80
  -4 -13  10    8.00    1.20
  -3 -13  10    0.30    1.00
  -2 -13  10    1.60    0.90
  -1 -13  10    0.70    1.10
   0 -13  10   30.40    1.60
   1 -13  10   12.30    1.30
   2 -13  10    2.30    1.10
   3 -13  10    1.60    1.10
   4 -13  10    5.80    1.20
   5 -13  10   41.50    2.10
   6 -13  10   41.80    2.10
   7 -13  10    2.00    1.10
  -8 -12  10    7.10    2.30
  -7 -12  10    3.00    1.40
  -6 -12  10    1.20    1.00
  -5 -12  10   13.30    1.30
  -4 -12  10    1.30    1.00
  -3 -12  10    0.50    1.00
  -2 -12  10    0.70    0.80
  -1 -12  10    7.70    1.10
   0 -12  10    0.60    1.00
   1 -12  10    1.80    1.00
   2 -12  10    1.20    1.00
   3 -12  10   16.60    1.40
   4 -12  10   18.80    1.30
   5 -12  10   32.70    1.70
   6 -12  10   48.60    2.10
   7 -12  10    9.20    1.40
   8 -12  10   11.90    1.50
  -9 -11  10    3.80    1.90
  -8 -11  10  123.69    4.10
  -7 -11  10    0.60    1.10
  -6 -11  10   36.90    1.60
  -5 -11  10    1.60    1.00
  -4 -11  10   16.20    1.40
  -3 -11  10    0.40    1.00
  -2 -11  10   38.20    1.70
  -1 -11  10   67.39    2.20
   0 -11  10    6.80    1.10
   1 -11  10    6.20    1.20
   2 -11  10    9.30    1.20
   3 -11  10    2.40    1.10
   4 -11  10   28.10    1.70
   5 -11  10    1.00    1.10
   6 -11  10   36.70    2.00
   7 -11  10    1.90    1.40
   8 -11  10   31.50    2.40
   9 -11  10    1.50    1.50
  10 -11  10    1.90    3.30
  -9 -10  10    3.30    1.70
  -8 -10  10    1.10    1.20
  -7 -10  10   15.80    1.50
  -6 -10  10  213.58    4.90
  -5 -10  10    3.10    1.20
  -4 -10  10   18.20    1.30
  -3 -10  10   12.30    1.20
  -2 -10  10   20.90    1.30
  -1 -10  10    3.10    0.90
   0 -10  10    1.20    0.60
   1 -10  10   69.19    2.50
   2 -10  10  159.48    4.10
   3 -10  10   58.59    2.40
   4 -10  10  584.84   13.10
   5 -10  10    8.40    1.30
   6 -10  10  377.56    9.00
   7 -10  10   33.80    1.80
   8 -10  10    7.00    1.50
   9 -10  10  180.08    6.40
  10 -10  10    1.20    1.70
 -10  -9  10   71.79    3.80
  -9  -9  10    1.80    1.30
  -8  -9  10    1.70    1.10
  -7  -9  10  157.18    4.50
  -6  -9  10   34.40    1.80
  -5  -9  10   52.49    1.90
  -4  -9  10    7.20    1.00
  -3  -9  10   13.60    1.20
  -2  -9  10    0.20    0.80
  -1  -9  10  247.48    5.10
   0  -9  10    0.40    0.70
   1  -9  10   51.49    1.80
   2  -9  10    3.10    1.10
   3  -9  10   21.70    1.50
   4  -9  10   40.90    1.80
   5  -9  10  151.38    4.00
   6  -9  10    3.10    1.10
   7  -9  10   12.70    1.70
   8  -9  10  259.77    8.70
   9  -9  10  111.29    4.60
  10  -9  10   31.70    2.50
  11  -9  10   44.60    4.90
 -10  -8  10    2.80    1.80
  -9  -8  10   68.49    2.70
  -8  -8  10    0.60    1.10
  -7  -8  10    0.70    1.10
  -6  -8  10    1.30    1.00
  -5  -8  10   95.29    2.70
  -4  -8  10   31.80    1.40
  -3  -8  10   96.19    2.60
  -2  -8  10  435.36    7.80
  -1  -8  10    2.00    0.70
   0  -8  10  209.68    4.20
   1  -8  10   57.99    1.80
   2  -8  10  103.19    3.30
   3  -8  10   95.39    3.00
   4  -8  10  117.59    3.40
   5  -8  10 1720.33   34.30
   6  -8  10   54.89    2.40
   7  -8  10  215.48    6.20
   8  -8  10   23.10    1.80
   9  -8  10  206.98    7.40
  10  -8  10    5.90    1.70
  11  -8  10   38.00    3.30
  12  -8  10   10.10    2.90
 -10  -7  10    4.00    1.50
  -9  -7  10    1.20    1.10
  -8  -7  10    1.10    1.10
  -7  -7  10   16.90    1.40
  -6  -7  10   13.00    1.30
  -5  -7  10    3.80    0.90
  -4  -7  10   68.59    2.20
  -3  -7  10  140.29    3.20
  -2  -7  10    2.90    0.70
  -1  -7  10  179.58    3.40
   0  -7  10   15.60    0.90
   1  -7  10  357.26    7.10
   2  -7  10  164.98    3.90
   3  -7  10  144.49    3.80
   4  -7  10  107.29    2.90
   5  -7  10  127.49    3.70
   6  -7  10  330.47    8.30
   7  -7  10    5.20    1.40
   8  -7  10  230.08    7.20
   9  -7  10   29.30    2.30
  10  -7  10   19.50    2.40
  11  -7  10   14.60    3.10
  12  -7  10   90.59    5.60
  13  -7  10   49.00   22.00
 -11  -6  10   27.90    2.90
 -10  -6  10    3.00    1.30
  -9  -6  10    6.80    1.20
  -8  -6  10  209.28    4.60
  -7  -6  10    0.20    0.90
  -6  -6  10    4.10    0.90
  -5  -6  10   90.39    2.30
  -4  -6  10   70.69    1.90
  -3  -6  10    2.00    0.80
  -2  -6  10  730.33   11.40
  -1  -6  10   57.39    1.60
   0  -6  10    0.20    0.70
   1  -6  10  431.46    7.70
   2  -6  10   96.99    2.60
   3  -6  10  780.72   14.00
   4  -6  10  284.27    6.80
   5  -6  10   16.80    1.30
   6  -6  10   19.80    1.50
   7  -6  10   51.19    2.60
   8  -6  10  599.24   18.30
   9  -6  10  139.89    6.10
  10  -6  10   14.70    3.00
  11  -6  10   72.19    7.00
  12  -6  10   98.89    7.50
  13  -6  10    0.60    3.40
 -11  -5  10   19.10    2.40
 -10  -5  10    7.60    1.30
  -9  -5  10    0.80    0.90
  -8  -5  10   14.30    1.10
  -7  -5  10   10.90    1.20
  -6  -5  10   98.99    2.60
  -5  -5  10   99.29    2.60
  -4  -5  10   23.80    1.20
  -3  -5  10    0.70    0.70
  -2  -5  10  163.68    2.90
  -1  -5  10  320.37    5.10
   0  -5  10   48.60    1.30
   1  -5  10   41.10    1.30
   2  -5  10   32.20    1.20
   3  -5  10  106.19    2.60
   4  -5  10    0.80    0.80
   5  -5  10  173.68    4.80
   6  -5  10   24.80    1.60
   7  -5  10   66.39    3.10
   8  -5  10  572.24   17.60
   9  -5  10  207.48    8.00
  10  -5  10   19.60    3.50
  11  -5  10   58.69    5.90
  12  -5  10    5.40    5.40
  13  -5  10    0.30    4.10
  14  -5  10    0.00    5.40
 -11  -4  10    2.80    2.10
 -10  -4  10   40.70    2.20
  -9  -4  10    2.20    1.10
  -8  -4  10    8.70    1.10
  -7  -4  10   42.30    1.50
  -6  -4  10  183.58    3.60
  -5  -4  10  146.69    3.10
  -4  -4  10   16.70    1.00
  -3  -4  10  164.68    2.90
  -2  -4  10   22.90    0.90
  -1  -4  10  535.05    7.60
   0  -4  10  245.58    4.20
   1  -4  10   64.79    1.70
   2  -4  10   86.19    1.90
   3  -4  10    1.70    0.60
   4  -4  10  932.11   18.30
   5  -4  10  200.18    6.10
   6  -4  10    4.40    1.50
   7  -4  10  161.68    6.10
   8  -4  10   14.80    1.70
   9  -4  10  320.07   15.70
  10  -4  10   72.29    5.30
  11  -4  10   33.10    4.60
  12  -4  10    4.70    3.60
  13  -4  10    5.50    6.20
  14  -4  10   11.90    3.70
 -11  -3  10   11.10    2.30
 -10  -3  10   29.40    1.90
  -9  -3  10    2.60    1.30
  -8  -3  10    1.90    1.20
  -7  -3  10  323.47    6.20
  -6  -3  10  327.97    5.80
  -5  -3  10   46.50    1.70
  -4  -3  10    1.70    0.70
  -3  -3  10  299.87    4.70
  -2  -3  10  110.79    2.30
  -1  -3  10    0.50    0.60
   0  -3  10   62.49    1.50
   1  -3  10  171.28    3.10
   2  -3  10  687.63   10.60
   3  -3  10   25.20    1.00
   4  -3  10   87.09    2.20
   5  -3  10  221.58    6.40
   6  -3  10    2.10    1.20
   7  -3  10  214.88    8.10
   8  -3  10    6.50    1.50
   9  -3  10   92.09    5.90
  10  -3  10   24.50    2.10
  11  -3  10  183.88    7.50
  12  -3  10   22.40    4.40
  13  -3  10   10.50    3.60
  14  -3  10   27.80    4.10
 -11  -2  10    2.70    2.20
 -10  -2  10   21.30    1.80
  -9  -2  10   11.20    1.40
  -8  -2  10    6.40    1.50
  -7  -2  10   25.80    1.70
  -6  -2  10  247.78    5.00
  -5  -2  10    0.80    0.50
  -4  -2  10   94.89    2.10
  -3  -2  10   44.10    1.30
  -2  -2  10  242.08    4.10
  -1  -2  10  344.47    5.20
   0  -2  10  494.85    7.90
   1  -2  10  445.36    7.00
   2  -2  10  273.07    4.60
   3  -2  10   72.09    1.60
   4  -2  10  108.69    2.50
   5  -2  10   15.20    1.40
   6  -2  10    3.20    1.20
   7  -2  10   49.70    2.80
   8  -2  10    1.00    3.70
   9  -2  10   65.89    3.40
  10  -2  10    5.60    3.10
  11  -2  10  139.19    6.60
  12  -2  10   26.30    4.20
  13  -2  10   82.59    6.60
  14  -2  10    6.30    3.80
  15  -2  10    2.20    3.90
 -11  -1  10   17.80    3.10
 -10  -1  10    2.70    1.50
  -9  -1  10   48.30    2.50
  -8  -1  10  113.69    4.20
  -7  -1  10    4.90    1.40
  -6  -1  10    2.80    0.90
  -5  -1  10   20.70    1.10
  -4  -1  10    6.00    0.80
  -3  -1  10   26.20    1.00
  -2  -1  10  409.66    7.20
  -1  -1  10  597.44    9.20
   0  -1  10  429.26    6.60
   1  -1  10   20.00    0.90
   2  -1  10  238.08    3.90
   3  -1  10   93.49    2.00
   4  -1  10  202.78    3.90
   5  -1  10  105.59    3.50
   6  -1  10    1.50    1.30
   7  -1  10   95.39    3.50
   8  -1  10    4.30    1.30
   9  -1  10    0.80    1.10
  10  -1  10    0.20    1.30
  11  -1  10    0.00    1.40
  12  -1  10  226.68    8.10
  13  -1  10   39.50    4.10
  14  -1  10    2.40    3.30
  15  -1  10    7.90    2.90
 -11   0  10   33.10    3.40
 -10   0  10   67.49    3.70
  -9   0  10   15.50    1.60
  -8   0  10   92.69    4.10
  -7   0  10   13.00    1.80
  -6   0  10   79.59    2.90
  -5   0  10   19.20    1.30
  -4   0  10    0.60    0.70
  -3   0  10  156.88    3.00
  -2   0  10   28.90    1.10
  -1   0  10   40.50    1.20
   0   0  10  196.18    3.30
   1   0  10   23.70    0.90
   2   0  10  210.48    3.90
   3   0  10  485.15    7.60
   4   0  10   47.60    1.40
   5   0  10    2.10    0.80
   6   0  10  253.47    7.40
   7   0  10  189.68    6.00
   8   0  10    0.20    1.00
   9   0  10   36.50    2.20
  10   0  10  160.08    5.80
  11   0  10   23.90    2.00
  12   0  10   66.19    3.30
  13   0  10   35.00    2.80
  14   0  10  316.77   10.20
  15   0  10    5.00    1.30
 -11   1  10    1.70    2.90
 -10   1  10    0.70    2.40
  -9   1  10   21.30    2.00
  -8   1  10    2.10    1.60
  -7   1  10   15.00    1.90
  -6   1  10   12.20    1.40
  -5   1  10  100.99    2.60
  -4   1  10    6.90    0.90
  -3   1  10  116.39    2.40
  -2   1  10   35.30    1.20
  -1   1  10    1.30    0.60
   0   1  10   98.69    2.10
   1   1  10   70.09    1.80
   2   1  10  119.69    2.20
   3   1  10  281.57    4.40
   4   1  10  270.27    4.10
   5   1  10   78.09    1.90
   6   1  10  237.28    5.90
   7   1  10  343.97    9.80
   8   1  10  813.22   25.80
   9   1  10   66.49    3.20
  10   1  10   96.09    3.60
  11   1  10   39.60    2.70
  12   1  10  101.69    3.70
  13   1  10   29.80    1.80
  14   1  10  296.47    8.60
  15   1  10    2.00    1.20
 -11   2  10   25.90    3.30
 -10   2  10   82.59    4.60
  -9   2  10    2.00    1.30
  -8   2  10  157.38    5.70
  -7   2  10   37.30    2.60
  -6   2  10   66.99    2.80
  -5   2  10  113.89    3.00
  -4   2  10  543.75    8.90
  -3   2  10   12.30    1.10
  -2   2  10  427.46    7.00
  -1   2  10  186.98    3.30
   0   2  10   85.29    1.90
   1   2  10  143.29    2.70
   2   2  10   14.30    0.70
   3   2  10  124.39    2.40
   4   2  10   54.19    1.30
   5   2  10    0.70    0.50
   6   2  10  325.17    7.60
   7   2  10  635.44   15.70
   8   2  10   45.60    2.30
   9   2  10   29.20    1.80
  10   2  10  453.85   11.10
  11   2  10   24.30    2.60
  12   2  10   56.59    2.50
  13   2  10    0.10    1.00
  14   2  10  154.88    5.10
  15   2  10   34.90    2.50
 -10   3  10   45.90    4.40
  -9   3  10    1.10    1.40
  -8   3  10    1.10    1.20
  -7   3  10   26.50    1.70
  -6   3  10   42.80    2.20
  -5   3  10   87.29    2.70
  -4   3  10   73.19    2.30
  -3   3  10   39.50    1.60
  -2   3  10   13.30    0.90
  -1   3  10   39.10    1.40
   0   3  10  912.41   13.30
   1   3  10   61.59    1.50
   2   3  10    0.20    0.50
   3   3  10   32.10    1.10
   4   3  10  495.55    7.30
   5   3  10  211.68    3.60
   6   3  10    1.10    0.80
   7   3  10  301.67    6.50
   8   3  10   83.69    3.40
   9   3  10   10.70    1.10
  10   3  10   76.99    2.70
  11   3  10  349.67    9.60
  12   3  10   38.90    2.40
  13   3  10   54.29    3.00
  14   3  10   36.00    2.50
  15   3  10   19.70    2.00
 -10   4  10   28.50    2.70
  -9   4  10  144.69    4.50
  -8   4  10  142.99    4.00
  -7   4  10  160.88    5.00
  -6   4  10   20.80    1.60
  -5   4  10   38.00    1.80
  -4   4  10  280.97    5.90
  -3   4  10  113.89    2.80
  -2   4  10    1.30    0.70
  -1   4  10   24.20    1.10
   0   4  10  151.78    3.10
   1   4  10  171.38    3.10
   2   4  10   81.19    1.90
   3   4  10   18.00    0.80
   4   4  10    0.60    0.50
   5   4  10    0.20    0.40
   6   4  10   70.39    1.90
   7   4  10   44.60    1.60
   8   4  10   48.40    1.90
   9   4  10    0.70    0.80
  10   4  10    2.00    0.90
  11   4  10   70.49    2.60
  12   4  10  144.59    4.60
  13   4  10    2.80    1.00
  14   4  10    5.80    1.40
  15   4  10    7.30    1.60
 -10   5  10    9.80    2.10
  -9   5  10    4.10    1.90
  -8   5  10    7.60    1.50
  -7   5  10    5.30    1.30
  -6   5  10   10.40    1.50
  -5   5  10   23.40    1.60
  -4   5  10    6.30    1.20
  -3   5  10  214.68    4.30
  -2   5  10   27.90    1.20
  -1   5  10   43.00    1.60
   0   5  10   84.89    2.20
   1   5  10   63.49    1.80
   2   5  10 1158.78   19.30
   3   5  10  174.68    3.20
   4   5  10  145.69    2.80
   5   5  10   12.60    0.70
   6   5  10   45.70    1.30
   7   5  10  442.36    7.70
   8   5  10   60.79    1.90
   9   5  10  152.88    4.50
  10   5  10   15.10    1.30
  11   5  10  121.19    3.70
  12   5  10    3.90    0.90
  13   5  10   15.50    1.20
  14   5  10   86.19    3.10
  15   5  10   30.50    2.40
  -9   6  10    0.80    1.90
  -8   6  10    2.70    1.50
  -7   6  10    5.80    1.50
  -6   6  10   57.09    2.90
  -5   6  10    8.10    1.50
  -4   6  10   86.19    2.80
  -3   6  10   36.30    1.80
  -2   6  10   87.89    2.40
  -1   6  10   12.40    1.00
   0   6  10   22.00    1.10
   1   6  10    0.40    0.70
   2   6  10  114.19    2.70
   3   6  10  400.26    7.10
   4   6  10   19.40    0.90
   5   6  10   54.09    1.40
   6   6  10  244.68    4.80
   7   6  10  104.79    2.80
   8   6  10    0.90    0.80
   9   6  10   47.80    1.80
  10   6  10  151.58    3.90
  11   6  10    4.70    1.60
  12   6  10    7.00    1.90
  13   6  10   82.49    4.00
  14   6  10   26.50    2.40
  15   6  10   28.90    1.90
  -9   7  10   28.50    2.60
  -8   7  10   12.60    1.90
  -7   7  10   53.59    2.40
  -6   7  10  106.49    3.50
  -5   7  10    4.50    1.20
  -4   7  10    2.40    1.20
  -3   7  10   21.20    1.50
  -2   7  10    3.10    1.00
  -1   7  10  476.05    8.30
   0   7  10  119.79    3.00
   1   7  10   15.80    1.20
   2   7  10  550.14    9.40
   3   7  10   54.99    1.70
   4   7  10  120.49    2.60
   5   7  10  176.68    3.60
   6   7  10    2.80    0.90
   7   7  10   18.30    1.30
   8   7  10  139.79    3.50
   9   7  10  131.49    3.40
  10   7  10   59.79    2.20
  11   7  10  181.78    4.70
  12   7  10    0.60    1.60
  13   7  10    6.00    2.30
  14   7  10    3.30    3.30
  15   7  10   48.20    6.60
  -8   8  10   78.59    3.70
  -7   8  10   81.49    3.00
  -6   8  10    6.30    1.40
  -5   8  10   89.39    3.40
  -4   8  10  149.19    4.70
  -3   8  10    0.70    0.90
  -2   8  10    3.00    0.90
  -1   8  10  307.87    6.10
   0   8  10  109.49    2.90
   1   8  10   19.00    1.30
   2   8  10   76.69    2.10
   3   8  10  117.99    2.90
   4   8  10   72.09    2.00
   5   8  10  392.36    7.30
   6   8  10   99.59    2.70
   7   8  10    1.50    1.00
   8   8  10    3.90    0.70
   9   8  10  133.09    3.50
  10   8  10   45.40    2.30
  11   8  10    0.80    1.10
  12   8  10    0.00    1.20
  13   8  10   10.10    1.70
  14   8  10    8.70    4.20
  15   8  10    0.90    2.50
  -8   9  10   33.20    7.50
  -7   9  10    2.40    1.60
  -6   9  10    8.30    1.50
  -5   9  10   41.60    2.50
  -4   9  10   27.30    2.00
  -3   9  10   67.39    2.20
  -2   9  10   11.30    1.10
  -1   9  10    0.90    0.90
   0   9  10  168.18    4.20
   1   9  10    2.50    0.70
   2   9  10  227.58    5.20
   3   9  10   81.39    2.30
   4   9  10   20.40    1.30
   5   9  10  143.89    3.70
   6   9  10 1488.05   27.50
   7   9  10   40.10    1.80
   8   9  10   43.40    2.10
   9   9  10    6.60    1.20
  10   9  10   21.60    1.70
  11   9  10  167.78    5.30
  12   9  10    0.90    1.50
  13   9  10   50.69    4.60
  14   9  10    0.00   13.80
  -7  10  10   59.99    3.50
  -6  10  10   22.00    1.90
  -5  10  10  148.79    4.30
  -4  10  10    2.40    1.50
  -3  10  10   54.09    2.20
  -2  10  10   15.90    1.20
  -1  10  10   25.70    1.70
   0  10  10  104.69    3.40
   1  10  10   41.60    1.90
   2  10  10  255.27    5.50
   3  10  10   25.20    1.40
   4  10  10   62.39    2.00
   5  10  10  342.87    7.60
   6  10  10   53.89    2.20
   7  10  10  155.28    4.20
   8  10  10   91.29    3.10
   9  10  10    0.20    1.20
  10  10  10   13.70    1.60
  11  10  10    2.20    1.40
  12  10  10    0.50    3.40
  13  10  10   40.60    5.20
  14  10  10    4.90    1.80
  -6  11  10    4.70    2.00
  -5  11  10    3.30    1.50
  -4  11  10   64.49    2.80
  -3  11  10   20.10    1.40
  -2  11  10    3.20    1.10
  -1  11  10    6.30    1.30
   0  11  10   28.20    1.70
   1  11  10  101.39    3.00
   2  11  10  105.99    3.00
   3  11  10   57.19    2.00
   4  11  10    7.10    0.90
   5  11  10    4.90    1.20
   6  11  10    4.00    1.30
   7  11  10   60.79    2.70
   8  11  10   86.99    3.50
   9  11  10  215.38    5.90
  10  11  10   85.69    4.10
  11  11  10    0.00    2.70
  12  11  10   29.00    3.70
  13  11  10    0.00    5.10
  -5  12  10   19.40    2.10
  -4  12  10    4.90    1.60
  -3  12  10   11.50    1.30
  -2  12  10   89.09    2.90
  -1  12  10  119.29    3.90
   0  12  10    2.30    1.10
   1  12  10    0.90    1.20
   2  12  10    1.60    1.00
   3  12  10  146.19    3.60
   4  12  10   21.60    1.40
   5  12  10   25.20    1.80
   6  12  10   10.10    1.50
   7  12  10  132.49    5.00
   8  12  10   14.70    2.20
   9  12  10    3.70    1.50
  10  12  10    4.70    2.30
  11  12  10   49.70    4.00
  12  12  10    9.00    4.00
  13  12  10    2.90    1.30
  -4  13  10    3.00    1.60
  -3  13  10    1.40    1.20
  -2  13  10    2.60    1.60
  -1  13  10   17.00    1.70
   0  13  10   66.59    2.40
   1  13  10    1.70    1.10
   2  13  10   10.80    1.20
   3  13  10   25.30    1.60
   4  13  10    3.50    1.00
   5  13  10   10.90    1.60
   6  13  10   70.09    3.70
   7  13  10    2.90    1.40
   8  13  10    0.70    2.00
   9  13  10   79.39    6.00
  10  13  10  243.88   10.00
  11  13  10   10.50    3.40
  12  13  10    5.20    1.40
  -3  14  10   20.20    2.20
  -2  14  10   10.90    2.00
  -1  14  10   92.89    3.70
   0  14  10   28.30    1.90
   1  14  10   20.60    1.60
   2  14  10   62.19    2.40
   3  14  10   57.19    2.20
   4  14  10    3.50    1.00
   5  14  10    3.30    1.40
   6  14  10    2.00    1.30
   7  14  10    6.10    1.90
   8  14  10    0.60    3.70
   9  14  10    7.40    5.40
  10  14  10    4.10    4.60
  11  14  10   19.00    2.10
  -1  15  10    8.50    1.70
   0  15  10   37.90    2.30
   1  15  10   93.09    3.20
   2  15  10  118.09    4.10
   3  15  10    6.50    1.40
   4  15  10   18.50    1.80
   5  15  10   70.89    3.40
   6  15  10   80.09    3.70
   7  15  10    3.10    1.90
   8  15  10    3.30    2.10
   9  15  10   11.00    2.10
  10  15  10   52.79   11.20
   1  16  10    0.10   19.80
   2  16  10   16.30    1.60
   3  16  10   28.10    1.80
   4  16  10   54.89    2.40
   5  16  10    5.50    1.80
   6  16  10    7.00    1.80
   7  16  10   61.59    3.70
  -1 -15  11    0.20    1.90
   0 -15  11    1.90    1.60
   1 -15  11    0.20    1.80
  -4 -14  11   39.20    2.30
  -3 -14  11    1.80    1.40
  -2 -14  11   11.60    1.80
  -1 -14  11   38.40    2.50
   0 -14  11   17.40    1.80
   1 -14  11   38.00    2.20
   2 -14  11    3.80    1.40
   3 -14  11    1.50    1.30
   4 -14  11   16.40    1.60
   5 -14  11   49.10    7.60
  -6 -13  11  152.08    5.10
  -5 -13  11   35.00    2.30
  -4 -13  11   54.69    2.50
  -3 -13  11    1.30    1.10
  -2 -13  11    2.30    1.10
  -1 -13  11   10.10    1.40
   0 -13  11  111.99    3.20
   1 -13  11   32.10    1.70
   2 -13  11   20.10    1.50
   3 -13  11    1.50    1.00
   4 -13  11   31.40    1.60
   5 -13  11   32.90    1.60
   6 -13  11    2.40    1.10
  -7 -12  11  160.28    6.30
  -6 -12  11   15.00    1.60
  -5 -12  11    3.70    1.30
  -4 -12  11    7.00    1.20
  -3 -12  11    0.80    1.00
  -2 -12  11    5.40    1.10
  -1 -12  11    6.00    1.00
   0 -12  11    0.40    1.00
   1 -12  11    0.50    1.00
   2 -12  11    1.00    1.00
   3 -12  11   34.10    1.60
   4 -12  11    2.00    1.00
   5 -12  11    5.70    1.10
   6 -12  11    3.50    1.10
   7 -12  11   20.80    1.50
   8 -12  11   47.50    2.40
  -8 -11  11   26.10    2.60
  -7 -11  11    3.00    2.00
  -6 -11  11   54.99    2.40
  -5 -11  11   17.00    1.30
  -4 -11  11   74.99    2.50
  -3 -11  11    1.10    1.10
  -2 -11  11    0.80    0.90
  -1 -11  11    2.40    0.90
   0 -11  11    0.50    0.90
   1 -11  11   24.70    2.30
   2 -11  11   57.59    2.60
   3 -11  11  123.99    3.50
   4 -11  11   28.20    1.80
   5 -11  11   11.50    1.30
   6 -11  11   39.90    2.10
   7 -11  11    6.80    1.40
   8 -11  11  150.78    4.40
   9 -11  11   34.50    2.20
  -8 -10  11   14.80    2.10
  -7 -10  11    1.90    1.20
  -6 -10  11  106.29    3.10
  -5 -10  11    0.90    1.00
  -4 -10  11    0.50    0.90
  -3 -10  11   16.10    1.50
  -2 -10  11   81.59    2.50
  -1 -10  11    0.70    0.80
   0 -10  11  112.29    2.90
   1 -10  11    3.40    1.00
   2 -10  11   14.50    1.20
   3 -10  11   16.00    1.30
   4 -10  11   25.40    1.70
   5 -10  11   47.90    1.90
   6 -10  11   84.59    3.00
   7 -10  11   26.80    1.80
   8 -10  11   15.80    1.60
   9 -10  11  145.29    5.60
  10 -10  11    0.30    1.40
  -9  -9  11   27.70    2.60
  -8  -9  11   29.80    1.90
  -7  -9  11    7.20    1.30
  -6  -9  11    0.80    1.00
  -5  -9  11  218.08    4.90
  -4  -9  11  140.29    3.60
  -3  -9  11  108.79    2.90
  -2  -9  11   63.79    2.10
  -1  -9  11   77.69    2.40
   0  -9  11    3.90    0.90
   1  -9  11  153.18    3.60
   2  -9  11    5.20    1.00
   3  -9  11    6.00    1.20
   4  -9  11  350.46    7.60
   5  -9  11   82.19    2.60
   6  -9  11  121.69    3.50
   7  -9  11   52.89    2.50
   8  -9  11   65.89    2.90
   9  -9  11   99.19    3.60
  10  -9  11    3.20    1.40
  11  -9  11   29.60    2.90
  -9  -8  11   38.30    2.60
  -8  -8  11    1.00    1.10
  -7  -8  11   23.50    1.50
  -6  -8  11   40.20    2.00
  -5  -8  11   27.70    1.40
  -4  -8  11   90.59    2.60
  -3  -8  11  288.67    5.80
  -2  -8  11  138.39    3.20
  -1  -8  11  193.78    4.00
   0  -8  11    1.80    0.70
   1  -8  11    0.90    0.50
   2  -8  11  245.38    5.20
   3  -8  11   41.20    1.80
   4  -8  11    1.80    1.00
   5  -8  11    2.50    1.00
   6  -8  11   40.40    2.00
   7  -8  11   38.90    2.00
   8  -8  11    7.00    1.60
   9  -8  11    0.80    1.50
  10  -8  11  119.39    4.40
  11  -8  11   36.40    2.90
  12  -8  11   50.09    9.40
 -10  -7  11    1.80    1.40
  -9  -7  11  163.98    4.50
  -8  -7  11    4.10    1.10
  -7  -7  11   19.60    1.50
  -6  -7  11    5.20    1.20
  -5  -7  11   89.09    2.50
  -4  -7  11  337.47    6.00
  -3  -7  11  209.38    4.20
  -2  -7  11   17.70    1.30
  -1  -7  11    7.00    0.90
   0  -7  11  388.26    7.30
   1  -7  11  461.35    8.40
   2  -7  11  271.57    5.30
   3  -7  11  244.88    5.60
   4  -7  11   40.70    1.80
   5  -7  11    9.80    1.20
   6  -7  11  294.67    7.00
   7  -7  11   32.40    2.00
   8  -7  11   46.20    2.30
   9  -7  11    2.40    1.60
  10  -7  11    4.80    1.70
  11  -7  11    3.80    1.70
  12  -7  11  124.39    5.80
 -10  -6  11    1.10    1.50
  -9  -6  11    7.50    1.20
  -8  -6  11    3.80    1.00
  -7  -6  11    1.90    1.00
  -6  -6  11    0.90    0.90
  -5  -6  11  445.96    7.20
  -4  -6  11  219.88    3.90
  -3  -6  11  119.69    2.80
  -2  -6  11   74.79    2.20
  -1  -6  11    0.80    0.50
   0  -6  11  392.86    6.30
   1  -6  11   41.50    1.30
   2  -6  11   38.20    1.40
   3  -6  11  356.76    6.40
   4  -6  11   41.00    1.60
   5  -6  11  116.69    3.20
   6  -6  11   41.30    2.00
   7  -6  11  505.35   14.20
   8  -6  11   34.30    2.70
   9  -6  11   11.20    1.80
  10  -6  11   12.20    1.90
  11  -6  11    2.90    1.70
  12  -6  11   76.29    4.60
  13  -6  11   43.20    5.00
 -10  -5  11   27.00    2.60
  -9  -5  11   25.50    1.40
  -8  -5  11  115.49    2.80
  -7  -5  11    0.30    1.00
  -6  -5  11    4.00    0.90
  -5  -5  11  169.78    3.50
  -4  -5  11   26.90    1.20
  -3  -5  11  318.57    5.60
  -2  -5  11  354.76    6.00
  -1  -5  11    1.90    0.70
   0  -5  11    0.30    0.60
   1  -5  11   85.19    2.20
   2  -5  11   22.70    1.10
   3  -5  11  480.45    8.50
   4  -5  11   94.09    2.60
   5  -5  11   55.99    2.20
   6  -5  11    4.40    1.20
   7  -5  11   21.90    2.00
   8  -5  11  146.59    6.00
   9  -5  11  212.88    9.10
  10  -5  11    2.40    1.60
  11  -5  11   22.90    2.40
  12  -5  11   46.80    5.00
  13  -5  11    6.30    3.90
 -10  -4  11    5.70    2.20
  -9  -4  11    3.10    1.30
  -8  -4  11    3.90    1.00
  -7  -4  11   82.69    2.80
  -6  -4  11   54.29    2.00
  -5  -4  11  210.48    4.00
  -4  -4  11  154.88    3.20
  -3  -4  11   46.20    1.60
  -2  -4  11    2.00    0.70
  -1  -4  11   82.09    1.80
   0  -4  11    3.30    0.70
   1  -4  11   19.40    0.90
   2  -4  11    0.70    0.60
   3  -4  11   56.09    1.60
   4  -4  11    1.80    0.70
   5  -4  11    2.90    0.80
   6  -4  11  124.39    4.70
   7  -4  11    1.70    1.50
   8  -4  11  177.88    7.10
   9  -4  11  198.58    8.00
  10  -4  11   26.40    2.40
  11  -4  11  150.78    6.50
  12  -4  11   56.19    4.70
  13  -4  11   44.40    5.10
  14  -4  11    1.40    3.80
 -10  -3  11   27.10    2.80
  -9  -3  11  388.06    7.80
  -8  -3  11    6.20    1.30
  -7  -3  11    6.00    1.20
  -6  -3  11  220.38    4.80
  -5  -3  11  374.56    6.30
  -4  -3  11    0.50    0.40
  -3  -3  11   13.90    0.90
  -2  -3  11    2.30    0.70
  -1  -3  11  217.38    3.50
   0  -3  11   11.00    0.80
   1  -3  11   31.10    1.10
   2  -3  11   16.80    0.80
   3  -3  11   19.30    0.90
   4  -3  11   19.50    1.00
   5  -3  11    1.40    1.00
   6  -3  11  125.99    4.60
   7  -3  11    0.30    1.10
   8  -3  11   69.19    3.50
   9  -3  11   86.89    4.00
  10  -3  11    0.60    1.50
  11  -3  11   86.69    4.60
  12  -3  11   59.99    3.90
  13  -3  11    4.50    4.10
  14  -3  11    1.90    1.60
 -10  -2  11   17.20    2.40
  -9  -2  11   18.40    1.80
  -8  -2  11   31.50    2.10
  -7  -2  11    2.70    1.40
  -6  -2  11   47.30    2.00
  -5  -2  11   73.79    2.10
  -4  -2  11  188.18    3.50
  -3  -2  11   71.49    1.90
  -2  -2  11   43.50    1.40
  -1  -2  11   19.90    0.90
   0  -2  11   25.10    1.00
   1  -2  11    0.90    0.60
   2  -2  11    6.40    0.70
   3  -2  11    0.80    0.60
   4  -2  11    1.00    0.60
   5  -2  11  824.12   20.30
   6  -2  11   25.90    1.70
   7  -2  11  177.18    6.00
   8  -2  11    1.00    1.30
   9  -2  11   85.89    3.80
  10  -2  11  135.89    5.70
  11  -2  11   22.50    2.30
  12  -2  11   96.79    4.90
  13  -2  11    0.80    1.50
  14  -2  11    2.40    1.80
 -10  -1  11   30.80    2.90
  -9  -1  11  106.09    3.50
  -8  -1  11    3.30    1.50
  -7  -1  11    2.40    1.50
  -6  -1  11    4.80    0.90
  -5  -1  11    4.90    0.90
  -4  -1  11   20.20    1.00
  -3  -1  11   43.00    1.40
  -2  -1  11  103.39    2.20
  -1  -1  11 1045.50   15.10
   0  -1  11    4.10    0.70
   1  -1  11  430.66    7.40
   2  -1  11  184.98    3.40
   3  -1  11   12.90    0.80
   4  -1  11   29.30    1.20
   5  -1  11  157.18    3.40
   6  -1  11    7.50    1.70
   7  -1  11  104.59    4.30
   8  -1  11   20.20    1.70
   9  -1  11    3.40    1.90
  10  -1  11   11.80    1.60
  11  -1  11   60.49    3.50
  12  -1  11  134.09    5.90
  13  -1  11    4.90    1.60
  14  -1  11    0.50    1.80
  15  -1  11   45.90    3.30
 -10   0  11    3.20    2.10
  -9   0  11   55.49    2.60
  -8   0  11    8.60    1.80
  -7   0  11    7.40    1.80
  -6   0  11  218.78    5.00
  -5   0  11   67.29    2.10
  -4   0  11    3.30    0.80
  -3   0  11  277.97    4.80
  -2   0  11  377.26    6.20
  -1   0  11   25.70    1.10
   0   0  11   50.39    1.40
   1   0  11  316.17    5.30
   2   0  11  199.68    3.30
   3   0  11   90.39    1.80
   4   0  11  148.09    2.60
   5   0  11  351.36    6.80
   6   0  11  456.45   10.50
   7   0  11    2.50    1.20
   8   0  11   43.50    2.50
   9   0  11   34.50    2.30
  10   0  11    0.00    1.10
  11   0  11  150.68    5.40
  12   0  11    1.10    1.30
  13   0  11    1.60    1.50
  14   0  11  265.17    8.30
  15   0  11   11.80    1.60
 -10   1  11    0.10    2.60
  -9   1  11    4.80    1.70
  -8   1  11   10.90    1.90
  -7   1  11   20.60    2.00
  -6   1  11   34.40    1.70
  -5   1  11    4.80    1.00
  -4   1  11  100.79    2.50
  -3   1  11  114.69    2.50
  -2   1  11   37.20    1.30
  -1   1  11   12.20    0.90
   0   1  11  110.99    2.30
   1   1  11  176.48    3.40
   2   1  11   61.49    1.50
   3   1  11  124.99    2.60
   4   1  11  112.39    2.10
   5   1  11  115.99    2.40
   6   1  11  402.56   11.00
   7   1  11  351.36    9.20
   8   1  11  111.09    4.20
   9   1  11   24.60    1.90
  10   1  11   50.99    2.30
  11   1  11   44.50    2.20
  12   1  11   27.60    1.90
  13   1  11    1.10    1.10
  14   1  11    1.90    1.20
  15   1  11   17.90    1.90
 -10   2  11  170.38    6.80
  -9   2  11    2.10    1.90
  -8   2  11   37.00    2.10
  -7   2  11    2.70    1.30
  -6   2  11   12.20    1.50
  -5   2  11  334.77    7.10
  -4   2  11   32.80    1.60
  -3   2  11  114.39    2.80
  -2   2  11   38.80    1.50
  -1   2  11  280.27    4.60
   0   2  11  177.98    3.00
   1   2  11   62.29    1.80
   2   2  11  105.39    2.10
   3   2  11    3.40    0.70
   4   2  11  705.83   10.30
   5   2  11  161.18    2.90
   6   2  11    0.70    1.00
   7   2  11    2.60    1.00
   8   2  11  185.38    6.00
   9   2  11   55.59    2.80
  10   2  11  359.46    8.00
  11   2  11    2.80    1.00
  12   2  11    6.50    1.20
  13   2  11    0.60    1.10
  14   2  11   20.30    2.40
  15   2  11  208.18    6.90
 -10   3  11   10.40    2.70
  -9   3  11   10.90    2.40
  -8   3  11    1.70    1.40
  -7   3  11    1.80    1.10
  -6   3  11    0.90    1.30
  -5   3  11   89.49    3.10
  -4   3  11   25.30    1.50
  -3   3  11  170.48    3.60
  -2   3  11    0.90    0.70
  -1   3  11  159.98    2.90
   0   3  11  199.18    3.40
   1   3  11    1.10    0.60
   2   3  11   13.50    0.80
   3   3  11   14.90    0.80
   4   3  11    4.00    0.60
   5   3  11  164.48    3.00
   6   3  11    1.60    0.70
   7   3  11    1.30    0.90
   8   3  11   17.50    1.40
   9   3  11    0.20    0.90
  10   3  11   20.00    1.40
  11   3  11   36.20    1.90
  12   3  11  328.17    9.20
  13   3  11    5.60    1.20
  14   3  11   96.09    3.60
  15   3  11    1.80    2.10
  -9   4  11  204.38    6.70
  -8   4  11   38.10    1.90
  -7   4  11  326.67    6.50
  -6   4  11    4.60    1.40
  -5   4  11  198.38    5.10
  -4   4  11   41.80    1.80
  -3   4  11   16.00    1.00
  -2   4  11   27.80    1.50
  -1   4  11   59.39    1.70
   0   4  11   43.10    1.40
   1   4  11  424.16    6.80
   2   4  11  329.27    5.30
   3   4  11    5.80    0.70
   4   4  11   32.00    1.10
   5   4  11    0.20    0.50
   6   4  11  154.28    3.10
   7   4  11   41.20    1.60
   8   4  11   11.90    1.10
   9   4  11  296.37    7.40
  10   4  11   31.30    1.90
  11   4  11  611.04   15.40
  12   4  11   55.49    2.30
  13   4  11    0.60    1.00
  14   4  11    0.50    1.20
  15   4  11    3.40    1.90
  -9   5  11    0.60    1.80
  -8   5  11   18.10    1.80
  -7   5  11   67.69    2.90
  -6   5  11   20.90    1.80
  -5   5  11    1.20    1.10
  -4   5  11   74.99    2.70
  -3   5  11  161.98    3.40
  -2   5  11  135.19    3.20
  -1   5  11   19.20    1.10
   0   5  11    4.40    0.80
   1   5  11  408.36    6.80
   2   5  11    9.90    0.90
   3   5  11 1013.10   14.70
   4   5  11  375.76    6.10
   5   5  11   15.10    0.80
   6   5  11  557.84    9.20
   7   5  11  161.88    3.60
   8   5  11  865.01   16.80
   9   5  11   27.60    1.70
  10   5  11    0.70    1.10
  11   5  11   97.69    3.80
  12   5  11    7.50    1.00
  13   5  11   44.00    2.20
  14   5  11    7.80    2.00
  15   5  11    5.30    1.40
  -8   6  11    8.00    1.90
  -7   6  11  143.19    4.10
  -6   6  11   43.90    2.20
  -5   6  11   32.90    2.10
  -4   6  11   57.69    2.50
  -3   6  11   34.50    1.70
  -2   6  11   98.49    2.50
  -1   6  11   65.29    2.00
   0   6  11  314.17    5.90
   1   6  11   52.99    1.70
   2   6  11    0.70    0.70
   3   6  11  369.96    6.60
   4   6  11    0.70    0.70
   5   6  11  151.98    3.10
   6   6  11  104.29    2.30
   7   6  11  268.17    6.10
   8   6  11   16.00    1.50
   9   6  11   85.99    2.60
  10   6  11   11.80    1.70
  11   6  11    0.80    1.70
  12   6  11    0.70    1.70
  13   6  11    3.00    2.00
  14   6  11  142.49    8.40
  15   6  11   16.50    3.80
  -8   7  11    1.00    1.70
  -7   7  11    3.70    1.30
  -6   7  11   50.19    2.30
  -5   7  11    1.50    1.40
  -4   7  11    3.90    1.20
  -3   7  11    5.40    1.20
  -2   7  11   17.40    1.10
  -1   7  11    0.80    0.90
   0   7  11   46.90    1.90
   1   7  11   25.80    1.30
   2   7  11    9.30    0.90
   3   7  11  161.98    3.60
   4   7  11  278.77    4.90
   5   7  11  591.74    9.50
   6   7  11  233.88    4.70
   7   7  11  418.56    8.20
   8   7  11   86.49    2.80
   9   7  11    7.20    1.00
  10   7  11  144.19    3.70
  11   7  11  188.98    5.10
  12   7  11  117.29    4.40
  13   7  11    0.70    2.50
  14   7  11    1.60    4.80
  15   7  11   73.09    6.90
  -7   8  11    3.00    1.70
  -6   8  11    8.60    1.50
  -5   8  11    4.10    1.40
  -4   8  11    6.50    1.40
  -3   8  11   75.99    2.60
  -2   8  11   11.70    1.10
  -1   8  11    4.70    0.90
   0   8  11    0.50    0.80
   1   8  11   55.59    2.00
   2   8  11  166.48    4.00
   3   8  11   10.90    1.00
   4   8  11  298.07    5.20
   5   8  11   73.39    2.10
   6   8  11   78.39    2.60
   7   8  11    8.40    1.20
   8   8  11   15.30    1.30
   9   8  11    0.20    1.10
  10   8  11   76.89    2.50
  11   8  11    4.10    1.20
  12   8  11   56.99    2.50
  13   8  11    2.10    1.60
  14   8  11   34.90    3.70
  -7   9  11   22.20    2.40
  -6   9  11   22.50    1.70
  -5   9  11    3.40    1.30
  -4   9  11    4.60    1.50
  -3   9  11    4.30    1.00
  -2   9  11    3.50    1.30
  -1   9  11    6.20    1.00
   0   9  11  200.08    5.10
   1   9  11    1.00    1.00
   2   9  11  155.78    3.70
   3   9  11    0.50    0.80
   4   9  11   20.50    1.20
   5   9  11   15.90    1.30
   6   9  11    6.30    1.10
   7   9  11  763.22   14.20
   8   9  11    3.40    1.00
   9   9  11    0.50    1.00
  10   9  11   32.80    1.70
  11   9  11   96.29    3.30
  12   9  11    0.00    1.20
  13   9  11    4.90    2.20
  14   9  11    1.70    5.40
  -6  10  11   10.20    2.10
  -5  10  11    6.50    1.50
  -4  10  11   22.20    2.10
  -3  10  11   84.89    2.70
  -2  10  11    0.60    0.90
  -1  10  11    9.40    1.20
   0  10  11  156.78    4.10
   1  10  11   90.69    2.70
   2  10  11    1.20    0.90
   3  10  11   64.99    2.10
   4  10  11  119.79    3.30
   5  10  11   22.50    1.70
   6  10  11  201.58    4.90
   7  10  11  359.36    7.90
   8  10  11   94.29    3.20
   9  10  11    3.10    1.00
  10  10  11    5.70    1.00
  11  10  11   47.20    2.50
  12  10  11    2.50    1.60
  13  10  11    3.90    2.90
  14  10  11    1.40    3.40
  -5  11  11    1.80    1.70
  -4  11  11   47.20    2.30
  -3  11  11    1.40    1.00
  -2  11  11   11.20    1.20
  -1  11  11    2.30    1.00
   0  11  11    2.50    1.00
   1  11  11  197.48    4.80
   2  11  11    2.10    1.00
   3  11  11  229.38    5.20
   4  11  11   15.00    1.20
   5  11  11    6.50    1.50
   6  11  11   47.50    2.40
   7  11  11    3.50    1.10
   8  11  11   54.49    2.70
   9  11  11    2.40    1.20
  10  11  11   48.00    3.30
  11  11  11    6.30    2.80
  12  11  11   48.60    4.00
  13  11  11    4.10    1.60
  -4  12  11    0.80    1.60
  -3  12  11   30.90    1.70
  -2  12  11   25.20    1.70
  -1  12  11    9.90    1.20
   0  12  11    4.70    1.10
   1  12  11    9.40    1.20
   2  12  11    1.80    1.10
   3  12  11  100.09    2.80
   4  12  11    7.20    1.00
   5  12  11    0.80    1.30
   6  12  11    0.80    1.30
   7  12  11   26.20    2.20
   8  12  11   28.10    2.00
   9  12  11   60.29    3.50
  10  12  11   59.99    3.20
  11  12  11   34.70    2.30
  12  12  11    2.20    3.10
  -3  13  11   58.89    2.70
  -2  13  11   76.99    3.10
  -1  13  11    6.30    1.20
   0  13  11    1.50    1.30
   1  13  11  134.59    3.80
   2  13  11   55.79    2.20
   3  13  11    3.60    1.10
   4  13  11   20.50    1.30
   5  13  11   60.79    2.80
   6  13  11   48.90    3.10
   7  13  11   24.10    2.00
   8  13  11    2.90    1.50
   9  13  11    2.20    1.70
  10  13  11   98.59    5.20
  11  13  11   93.49    4.50
  -2  14  11    0.00   19.20
  -1  14  11    1.10    1.20
   0  14  11    0.20    1.20
   1  14  11    3.90    1.20
   2  14  11   26.70    1.70
   3  14  11  108.79    3.10
   4  14  11   10.60    1.30
   5  14  11    1.10    1.20
   6  14  11   26.10    2.10
   7  14  11    4.70    1.50
   8  14  11   12.10    2.20
   9  14  11    3.10    1.80
  10  14  11   15.80    2.30
   0  15  11   41.20   25.80
   1  15  11   13.60    1.50
   2  15  11   74.19    2.80
   3  15  11    4.40    1.30
   4  15  11   32.40    2.00
   5  15  11    3.30    1.40
   6  15  11    4.10    1.60
   7  15  11   22.20    2.90
   8  15  11    3.60    1.50
   9  15  11    0.00    8.60
  -2 -14  12    1.40    1.40
  -1 -14  12   16.80    2.00
   0 -14  12   42.60    2.50
   1 -14  12    2.10    1.50
   2 -14  12    0.50    1.30
   3 -14  12    1.10    1.30
  -4 -13  12   56.19    2.80
  -3 -13  12    2.60    1.40
  -2 -13  12    1.30    1.50
  -1 -13  12   35.70    2.30
   0 -13  12   43.40    2.30
   1 -13  12    4.80    1.40
   2 -13  12    5.80    1.30
   3 -13  12   29.20    1.70
   4 -13  12   11.20    1.40
   5 -13  12    1.40    1.10
  -6 -12  12    7.10    2.10
  -5 -12  12   24.90    2.00
  -4 -12  12    4.00    1.50
  -3 -12  12   34.10    1.90
  -2 -12  12   78.79    2.90
  -1 -12  12   19.00    1.30
   0 -12  12   26.60    1.40
   1 -12  12   82.69    3.00
   2 -12  12   22.50    1.50
   3 -12  12   29.20    1.80
   4 -12  12    2.00    1.00
   5 -12  12   13.00    1.30
   6 -12  12    5.00    1.10
   7 -12  12    1.30    1.10
  -7 -11  12    2.20    1.90
  -6 -11  12    0.80    1.40
  -5 -11  12  142.19    4.10
  -4 -11  12    2.10    1.10
  -3 -11  12   17.30    1.30
  -2 -11  12   18.60    1.30
  -1 -11  12   60.89    2.00
   0 -11  12    5.30    1.00
   1 -11  12   50.09    2.10
   2 -11  12    3.20    1.10
   3 -11  12    4.80    1.10
   4 -11  12   71.59    2.40
   5 -11  12    3.60    1.10
   6 -11  12    7.70    1.30
   7 -11  12    3.70    1.20
   8 -11  12   21.30    1.70
  -7 -10  12   31.90    2.70
  -6 -10  12    2.40    1.30
  -5 -10  12    0.90    1.00
  -4 -10  12   37.00    1.70
  -3 -10  12   13.50    1.30
  -2 -10  12   12.50    1.30
  -1 -10  12   44.40    1.70
   0 -10  12   33.70    1.50
   1 -10  12    2.00    1.20
   2 -10  12   96.59    3.00
   3 -10  12   46.30    1.90
   4 -10  12  238.28    5.60
   5 -10  12   11.80    1.20
   6 -10  12   35.60    1.90
   7 -10  12    5.30    1.10
   8 -10  12    3.50    1.10
   9 -10  12   22.70    2.00
  -8  -9  12    4.80    1.80
  -7  -9  12   61.99    3.00
  -6  -9  12    2.60    1.10
  -5  -9  12   12.40    1.20
  -4  -9  12    1.00    0.90
  -3  -9  12    7.90    1.10
  -2  -9  12    8.40    1.10
  -1  -9  12   17.70    1.20
   0  -9  12   16.50    1.30
   1  -9  12  117.49    2.80
   2  -9  12   42.70    2.00
   3  -9  12   53.99    2.30
   4  -9  12   30.10    1.60
   5  -9  12    1.80    0.80
   6  -9  12    3.00    1.00
   7  -9  12    2.60    1.00
   8  -9  12    0.40    1.30
   9  -9  12  106.79    4.40
  10  -9  12    1.50    1.60
  -8  -8  12    0.50    1.60
  -7  -8  12   42.60    2.00
  -6  -8  12   26.10    1.60
  -5  -8  12  103.19    2.90
  -4  -8  12   17.00    1.50
  -3  -8  12   12.70    1.20
  -2  -8  12   10.70    1.10
  -1  -8  12    3.40    0.90
   0  -8  12   85.69    2.60
   1  -8  12   51.19    1.90
   2  -8  12  419.36    7.90
   3  -8  12   12.30    1.30
   4  -8  12  432.26    8.70
   5  -8  12    3.40    1.00
   6  -8  12    1.00    0.90
   7  -8  12   21.20    1.90
   8  -8  12    0.00    1.20
   9  -8  12    0.50    1.50
  10  -8  12   28.20    2.50
  11  -8  12   33.20    2.70
  -9  -7  12   24.00    1.80
  -8  -7  12   77.79    2.90
  -7  -7  12    1.20    1.00
  -6  -7  12   33.60    1.50
  -5  -7  12    1.80    0.90
  -4  -7  12  189.78    3.90
  -3  -7  12   60.19    2.00
  -2  -7  12    0.80    0.90
  -1  -7  12    9.90    1.10
   0  -7  12   64.59    2.00
   1  -7  12   87.29    2.40
   2  -7  12   12.40    1.00
   3  -7  12  159.28    3.60
   4  -7  12  239.38    5.30
   5  -7  12    5.70    1.10
   6  -7  12  113.69    3.80
   7  -7  12    0.70    1.20
   8  -7  12    0.30    1.40
   9  -7  12    0.90    1.50
  10  -7  12   13.60    2.00
  11  -7  12    8.50    2.10
  12  -7  12   19.60    2.60
  -9  -6  12    3.00    1.40
  -8  -6  12   39.70    1.60
  -7  -6  12    2.20    1.00
  -6  -6  12   63.99    2.30
  -5  -6  12  164.88    3.70
  -4  -6  12    5.10    1.10
  -3  -6  12  708.43   11.70
  -2  -6  12  370.76    6.60
  -1  -6  12   16.10    1.10
   0  -6  12  361.16    6.10
   1  -6  12    1.10    0.70
   2  -6  12  112.99    2.50
   3  -6  12   67.59    1.90
   4  -6  12  305.07    6.70
   5  -6  12  554.34   11.60
   6  -6  12    4.60    1.20
   7  -6  12   10.40    1.50
   8  -6  12   25.10    2.30
   9  -6  12  232.98    8.10
  10  -6  12   56.79    4.40
  11  -6  12    3.60    1.80
  12  -6  12   24.10    2.70
  -9  -5  12  171.28    5.20
  -8  -5  12   13.30    1.30
  -7  -5  12    1.20    0.90
  -6  -5  12    1.30    1.10
  -5  -5  12  195.08    4.30
  -4  -5  12    2.50    1.00
  -3  -5  12    4.20    1.00
  -2  -5  12  855.81   14.10
  -1  -5  12  169.98    3.30
   0  -5  12  101.99    2.50
   1  -5  12   76.39    2.00
   2  -5  12    0.70    0.70
   3  -5  12  565.24    9.70
   4  -5  12  373.56    7.00
   5  -5  12   46.30    1.80
   6  -5  12    0.10    1.20
   7  -5  12  150.58    6.00
   8  -5  12    0.00    1.40
   9  -5  12   56.29    3.70
  10  -5  12  128.09    5.90
  11  -5  12   51.89    3.90
  12  -5  12    9.30    2.00
  13  -5  12    0.50    1.70
 -10  -4  12   87.59   25.90
  -9  -4  12   11.80    2.00
  -8  -4  12    9.40    1.20
  -7  -4  12  142.09    3.60
  -6  -4  12  196.98    5.00
  -5  -4  12  425.56    7.80
  -4  -4  12   13.70    1.20
  -3  -4  12   79.19    2.20
  -2  -4  12  161.58    3.20
  -1  -4  12  478.85    7.30
   0  -4  12   20.40    1.00
   1  -4  12   27.70    1.20
   2  -4  12    4.30    0.70
   3  -4  12    1.50    0.70
   4  -4  12    0.40    0.70
   5  -4  12  215.58    5.30
   6  -4  12    7.90    1.30
   7  -4  12    8.40    1.70
   8  -4  12    0.50    1.50
   9  -4  12   11.50    2.00
  10  -4  12   11.90    1.70
  11  -4  12   27.00    2.40
  12  -4  12    1.30    1.90
  13  -4  12    0.50    1.70
 -10  -3  12   16.10    2.70
  -9  -3  12   71.79    4.30
  -8  -3  12  330.67    7.20
  -7  -3  12    2.50    1.10
  -6  -3  12  149.69    3.90
  -5  -3  12  241.98    4.80
  -4  -3  12  226.88    4.40
  -3  -3  12  218.58    4.30
  -2  -3  12    2.10    0.70
  -1  -3  12    2.50    0.70
   0  -3  12   46.80    1.50
   1  -3  12   15.20    0.90
   2  -3  12   45.90    1.30
   3  -3  12   16.00    0.90
   4  -3  12  470.65    7.80
   5  -3  12   36.00    1.80
   6  -3  12    7.50    1.30
   7  -3  12  125.59    4.70
   8  -3  12   13.90    1.90
   9  -3  12   53.99    3.20
  10  -3  12    0.60    1.40
  11  -3  12  158.58    6.60
  12  -3  12  105.99    5.30
  13  -3  12    1.70    2.10
  14  -3  12    0.40    1.60
 -10  -2  12   13.70    2.70
  -9  -2  12   96.89    5.10
  -8  -2  12    7.10    1.50
  -7  -2  12  108.69    3.90
  -6  -2  12   53.59    2.00
  -5  -2  12  227.68    4.40
  -4  -2  12  177.98    3.70
  -3  -2  12  499.45    8.40
  -2  -2  12  241.68    4.20
  -1  -2  12    0.70    0.70
   0  -2  12  194.88    3.60
   1  -2  12  173.18    3.40
   2  -2  12    0.60    0.60
   3  -2  12   11.30    0.80
   4  -2  12   18.90    1.00
   5  -2  12  124.59    2.90
   6  -2  12   23.60    1.90
   7  -2  12   53.49    3.00
   8  -2  12   61.69    3.20
   9  -2  12  134.19    5.40
  10  -2  12   60.69    3.40
  11  -2  12    2.80    1.50
  12  -2  12    2.20    1.50
  13  -2  12    0.60    1.50
  14  -2  12    0.00    2.80
 -10  -1  12   15.90    2.80
  -9  -1  12   16.30    2.20
  -8  -1  12  157.98    4.50
  -7  -1  12  146.59    5.10
  -6  -1  12   26.30    1.70
  -5  -1  12   18.60    1.10
  -4  -1  12   32.50    1.60
  -3  -1  12    2.80    0.80
  -2  -1  12  191.08    3.60
  -1  -1  12  583.54    9.00
   0  -1  12   58.99    1.70
   1  -1  12   83.29    2.00
   2  -1  12   71.19    1.60
   3  -1  12   73.39    1.80
   4  -1  12   86.19    2.00
   5  -1  12    3.80    1.00
   6  -1  12  107.39    3.20
   7  -1  12  149.88    5.20
   8  -1  12    4.10    1.40
   9  -1  12   60.49    3.10
  10  -1  12   20.90    2.10
  11  -1  12   29.80    2.40
  12  -1  12  102.29    3.90
  13  -1  12  110.09    4.80
  14  -1  12    7.00    1.90
 -10   0  12    0.00   11.00
  -9   0  12    0.60    2.00
  -8   0  12   36.40    2.10
  -7   0  12   32.90    2.20
  -6   0  12  167.48    4.70
  -5   0  12   26.90    1.50
  -4   0  12    5.40    0.90
  -3   0  12  119.79    2.80
  -2   0  12  197.38    3.80
  -1   0  12   10.70    0.90
   0   0  12   58.89    1.80
   1   0  12  508.45    8.50
   2   0  12  712.93   11.00
   3   0  12  145.69    2.50
   4   0  12   51.79    1.30
   5   0  12  316.27    5.80
   6   0  12   82.09    3.00
   7   0  12    0.50    1.30
   8   0  12    4.40    1.40
   9   0  12   64.59    3.20
  10   0  12   10.70    1.70
  11   0  12    8.90    1.40
  12   0  12    2.10    1.30
  13   0  12  203.78    6.00
  14   0  12    1.20    1.30
  -9   1  12    9.10    3.00
  -8   1  12   21.30    2.00
  -7   1  12   33.40    2.30
  -6   1  12    0.40    1.60
  -5   1  12    8.20    1.10
  -4   1  12  354.86    6.60
  -3   1  12    2.80    0.90
  -2   1  12   52.99    2.30
  -1   1  12  218.68    4.00
   0   1  12   23.50    1.10
   1   1  12  975.00   14.30
   2   1  12   18.20    0.90
   3   1  12    2.10    0.60
   4   1  12   28.60    1.00
   5   1  12  685.13   10.50
   6   1  12   67.89    2.40
   7   1  12  471.25   10.60
   8   1  12    0.00    1.20
   9   1  12   15.80    1.50
  10   1  12   44.70    2.30
  11   1  12   47.90    2.70
  12   1  12  143.19    4.60
  13   1  12    1.10    1.50
  14   1  12    0.40    1.20
  15   1  12    7.40    1.50
  -9   2  12   11.30    2.40
  -8   2  12    0.80    1.30
  -7   2  12    0.90    1.20
  -6   2  12  170.58    4.80
  -5   2  12  727.23   12.90
  -4   2  12    4.30    1.00
  -3   2  12   43.60    1.70
  -2   2  12   32.90    1.40
  -1   2  12   51.29    1.60
   0   2  12   62.99    1.60
   1   2  12   32.50    1.20
   2   2  12   58.89    1.60
   3   2  12  200.68    3.60
   4   2  12  311.47    5.30
   5   2  12   12.20    0.70
   6   2  12   64.29    2.10
   7   2  12  149.88    4.40
   8   2  12  351.16    8.20
   9   2  12  589.14   14.00
  10   2  12    4.60    1.10
  11   2  12    0.40    1.00
  12   2  12    4.20    1.20
  13   2  12   11.70    1.50
  14   2  12   13.10    1.70
  15   2  12   25.40    2.10
  -9   3  12    3.80    2.10
  -8   3  12   11.50    1.70
  -7   3  12    3.70    1.50
  -6   3  12   62.19    2.50
  -5   3  12    8.30    1.30
  -4   3  12   31.70    1.90
  -3   3  12  178.48    4.10
  -2   3  12    7.40    1.00
  -1   3  12   15.50    1.00
   0   3  12   84.09    2.00
   1   3  12   35.20    1.40
   2   3  12  879.01   13.50
   3   3  12    1.20    0.60
   4   3  12    1.30    0.60
   5   3  12    1.40    0.60
   6   3  12   81.89    2.10
   7   3  12   64.99    2.60
   8   3  12   15.50    1.40
   9   3  12    3.80    1.10
  10   3  12   42.90    2.30
  11   3  12  131.29    4.40
  12   3  12    2.10    1.10
  13   3  12    0.10    1.10
  14   3  12    2.00    1.30
  15   3  12   24.00    2.40
  -9   4  12   84.99    7.90
  -8   4  12    7.60    1.80
  -7   4  12    2.50    1.40
  -6   4  12    4.80    1.50
  -5   4  12   95.19    3.50
  -4   4  12   72.69    3.00
  -3   4  12   60.09    2.10
  -2   4  12  367.76    6.70
  -1   4  12    1.10    0.70
   0   4  12   46.60    1.60
   1   4  12   46.70    1.60
   2   4  12  508.45    8.10
   3   4  12  160.58    3.00
   4   4  12    4.20    0.70
   5   4  12   62.69    1.50
   6   4  12  518.65    8.30
   7   4  12   78.69    2.70
   8   4  12  352.46   10.90
   9   4  12  117.59    3.90
  10   4  12    0.40    1.00
  11   4  12  187.08    5.30
  12   4  12   35.00    2.10
  13   4  12    0.20    1.10
  14   4  12    6.00    1.30
  15   4  12    0.00    1.50
  -8   5  12    2.70    2.00
  -7   5  12   60.09    3.00
  -6   5  12    4.00    1.30
  -5   5  12   42.80    2.50
  -4   5  12   35.30    2.10
  -3   5  12    8.50    1.00
  -2   5  12  103.59    2.70
  -1   5  12  112.79    2.90
   0   5  12    0.60    0.80
   1   5  12    2.10    0.80
   2   5  12  213.68    3.90
   3   5  12   32.40    1.30
   4   5  12  405.26    6.70
   5   5  12  545.25    8.50
   6   5  12  199.28    3.60
   7   5  12  146.59    3.90
   8   5  12  236.98    5.70
   9   5  12  101.49    3.40
  10   5  12    6.30    1.50
  11   5  12    0.20    1.20
  12   5  12    0.60    0.90
  13   5  12   20.80    1.60
  14   5  12    7.60    1.20
  15   5  12    2.10    1.30
  -8   6  12   71.49    4.50
  -7   6  12   17.80    1.90
  -6   6  12   42.70    2.20
  -5   6  12    5.20    1.50
  -4   6  12    1.00    1.00
  -3   6  12  185.98    4.40
  -2   6  12   13.30    1.10
  -1   6  12    7.60    1.10
   0   6  12    1.00    0.80
   1   6  12    2.70    0.70
   2   6  12  133.99    3.20
   3   6  12   18.70    1.10
   4   6  12  262.67    4.80
   5   6  12  188.58    3.40
   6   6  12  108.39    2.50
   7   6  12  241.38    5.70
   8   6  12    8.10    1.80
   9   6  12    0.30    1.00
  10   6  12   86.09    3.50
  11   6  12   59.19    3.80
  12   6  12   35.50    2.80
  13   6  12    3.70    2.70
  14   6  12   17.00    3.90
  -7   7  12    3.80    1.80
  -6   7  12  105.89    3.50
  -5   7  12    6.70    1.50
  -4   7  12    4.40    1.40
  -3   7  12    1.00    0.80
  -2   7  12   15.30    1.30
  -1   7  12   29.70    1.40
   0   7  12   19.70    1.20
   1   7  12 1411.06   22.40
   2   7  12  385.26    7.70
   3   7  12  182.78    3.90
   4   7  12  298.17    5.90
   5   7  12    0.40    0.70
   6   7  12   49.10    1.60
   7   7  12    1.00    0.50
   8   7  12    1.60    1.10
   9   7  12  129.19    4.10
  10   7  12   17.10    1.30
  11   7  12   24.90    2.40
  12   7  12   14.90    2.80
  13   7  12    0.00    2.90
  14   7  12   12.50    3.40
  -7   8  12   19.50    2.30
  -6   8  12    9.60    1.50
  -5   8  12  210.08    4.90
  -4   8  12   36.90    2.40
  -3   8  12    5.40    1.10
  -2   8  12   13.30    1.10
  -1   8  12    4.40    0.90
   0   8  12  130.29    3.20
   1   8  12    2.80    0.80
   2   8  12  402.56    7.50
   3   8  12   43.60    1.70
   4   8  12   20.20    1.20
   5   8  12    3.30    0.80
   6   8  12 1472.95   25.90
   7   8  12    6.60    1.70
   8   8  12    1.40    1.00
   9   8  12   77.79    2.90
  10   8  12  103.69    3.00
  11   8  12  131.39    3.80
  12   8  12   17.10    1.60
  13   8  12    0.20    2.30
  14   8  12    2.00    2.80
  -6   9  12    6.50    1.90
  -5   9  12   77.89    3.00
  -4   9  12    4.80    1.50
  -3   9  12   44.30    2.10
  -2   9  12   22.60    1.30
  -1   9  12    4.00    0.90
   0   9  12  150.28    3.70
   1   9  12  116.19    3.10
   2   9  12    0.40    0.90
   3   9  12    1.50    1.10
   4   9  12    4.10    0.80
   5   9  12  205.78    5.00
   6   9  12    9.80    1.30
   7   9  12  104.99    3.20
   8   9  12   56.69    2.30
   9   9  12   47.40    2.10
  10   9  12    2.80    1.60
  11   9  12   39.90    2.20
  12   9  12    8.80    1.40
  13   9  12  105.69    4.90
  14   9  12    3.60    3.70
  -5  10  12    2.00    1.50
  -4  10  12   56.39    2.90
  -3  10  12   74.29    2.70
  -2  10  12   47.50    1.90
  -1  10  12   32.70    1.50
   0  10  12    0.60    0.90
   1  10  12   19.10    1.30
   2  10  12   35.30    1.70
   3  10  12    7.50    1.10
   4  10  12    7.70    1.10
   5  10  12    1.40    1.00
   6  10  12    1.40    1.00
   7  10  12  478.65   10.20
   8  10  12   10.90    1.20
   9  10  12   15.40    1.40
  10  10  12    5.50    1.00
  11  10  12   32.30    2.20
  12  10  12    2.60    1.30
  13  10  12    1.60    1.30
  -4  11  12   25.00    2.00
  -3  11  12   15.30    1.60
  -2  11  12  118.29    3.10
  -1  11  12   20.60    1.30
   0  11  12   23.00    1.30
   1  11  12   11.80    1.20
   2  11  12   37.00    1.80
   3  11  12    3.70    0.70
   4  11  12   11.10    1.10
   5  11  12    2.40    1.40
   6  11  12  104.29    3.80
   7  11  12   10.60    1.50
   8  11  12    6.90    1.30
   9  11  12   36.20    2.10
  10  11  12    7.10    1.30
  11  11  12    5.10    1.30
  12  11  12   86.09    4.40
  -3  12  12    2.90    1.30
  -2  12  12    1.30    1.10
  -1  12  12    2.90    1.00
   0  12  12   31.50    1.70
   1  12  12   10.60    1.40
   2  12  12    7.50    0.90
   3  12  12   14.30    1.20
   4  12  12   12.70    1.10
   5  12  12    0.90    1.10
   6  12  12    4.40    1.30
   7  12  12   51.19    2.70
   8  12  12    2.70    1.30
   9  12  12   32.00    2.10
  10  12  12   16.60    1.80
  11  12  12   11.10    1.70
  12  12  12    2.30    1.30
  -2  13  12    5.40    1.30
  -1  13  12    1.30    1.00
   0  13  12    9.80    1.60
   1  13  12   21.80    1.90
   2  13  12   11.20    1.30
   3  13  12    1.40    1.10
   4  13  12   26.00    1.40
   5  13  12   22.70    1.80
   6  13  12   70.79    3.00
   7  13  12    2.50    1.40
   8  13  12    1.50    1.30
   9  13  12   86.19    3.50
  10  13  12   34.00    2.30
  11  13  12   40.50    3.30
   0  14  12    1.30    1.20
   1  14  12   61.49    2.50
   2  14  12    5.60    1.20
   3  14  12    1.30    1.00
   4  14  12    7.80    1.00
   5  14  12    8.90    1.50
   6  14  12    4.80    1.50
   7  14  12   38.80    2.40
   8  14  12    5.20    1.60
   9  14  12   19.10    1.90
   2  15  12   14.70   20.70
   3  15  12    3.90    1.30
   4  15  12    9.20    1.50
   5  15  12    8.90    1.60
   6  15  12    3.60    1.60
   7  15  12    7.70    1.90
  -2 -13  13    2.30    1.50
  -1 -13  13    8.50    1.60
   0 -13  13  152.88    4.00
   1 -13  13    3.70    1.30
   2 -13  13   11.80    1.50
   3 -13  13    9.90    1.50
   4 -13  13    0.60    1.50
  -4 -12  13   11.50    1.70
  -3 -12  13    7.00    1.60
  -2 -12  13    6.20    1.40
  -1 -12  13    1.90    1.30
   0 -12  13    4.20    1.30
   1 -12  13   31.80    1.70
   2 -12  13  130.09    3.90
   3 -12  13  197.88    4.70
   4 -12  13   11.20    1.20
   5 -12  13    1.40    1.00
   6 -12  13   22.10    1.40
  -5 -11  13   32.50    2.10
  -4 -11  13    0.70    1.30
  -3 -11  13    2.40    1.40
  -2 -11  13    0.80    0.90
  -1 -11  13   16.40    1.10
   0 -11  13   31.20    1.50
   1 -11  13   23.50    1.50
   2 -11  13   18.70    1.30
   3 -11  13  141.79    3.40
   4 -11  13   28.30    1.70
   5 -11  13    9.80    1.10
   6 -11  13    0.70    1.00
   7 -11  13   37.40    1.90
  -6 -10  13    4.80    1.60
  -5 -10  13    2.00    1.30
  -4 -10  13    1.20    1.10
  -3 -10  13    9.70    1.20
  -2 -10  13   28.50    1.30
  -1 -10  13  125.29    2.80
   0 -10  13   15.40    1.20
   1 -10  13   20.00    1.30
   2 -10  13    1.40    1.00
   3 -10  13   14.30    1.20
   4 -10  13   59.49    2.40
   5 -10  13  119.59    3.60
   6 -10  13   97.59    3.30
   7 -10  13    0.80    1.40
   8 -10  13   13.90    1.90
   9 -10  13    2.80    1.70
  -7  -9  13   11.70    1.70
  -6  -9  13   17.00    1.50
  -5  -9  13    1.00    1.00
  -4  -9  13   11.60    1.20
  -3  -9  13    3.00    0.90
  -2  -9  13    1.30    0.80
  -1  -9  13   16.10    1.20
   0  -9  13   26.90    1.60
   1  -9  13    3.10    1.10
   2  -9  13    2.80    1.10
   3  -9  13   40.50    1.80
   4  -9  13  140.19    3.60
   5  -9  13    4.90    0.80
   6  -9  13  138.49    3.70
   7  -9  13   73.29    3.30
   8  -9  13    1.70    1.50
   9  -9  13   31.20    2.30
  10  -9  13   14.90    2.70
  -7  -8  13   33.80    2.00
  -6  -8  13    1.20    1.20
  -5  -8  13   53.79    2.00
  -4  -8  13  265.57    5.00
  -3  -8  13    6.80    1.00
  -2  -8  13    0.80    0.90
  -1  -8  13   41.90    1.70
   0  -8  13    6.70    1.10
   1  -8  13  103.49    2.80
   2  -8  13   49.90    2.00
   3  -8  13    1.80    0.70
   4  -8  13  104.79    3.00
   5  -8  13   34.70    1.80
   6  -8  13    8.50    1.20
   7  -8  13   86.89    3.40
   8  -8  13    1.60    1.30
   9  -8  13    5.70    1.90
  10  -8  13   11.20    2.30
  -8  -7  13    7.30    1.60
  -7  -7  13    0.80    1.30
  -6  -7  13    3.00    1.10
  -5  -7  13    0.80    0.90
  -4  -7  13   13.40    1.10
  -3  -7  13    4.80    1.10
  -2  -7  13   44.10    1.70
  -1  -7  13    4.60    0.90
   0  -7  13  117.29    3.00
   1  -7  13   60.29    2.30
   2  -7  13  449.16    8.30
   3  -7  13   78.19    2.30
   4  -7  13    6.90    1.00
   5  -7  13   66.19    2.30
   6  -7  13   84.39    2.70
   7  -7  13    1.20    1.30
   8  -7  13    3.10    1.50
   9  -7  13   29.50    2.40
  10  -7  13   20.90    2.60
  11  -7  13    3.90    2.00
  -8  -6  13   25.50    1.80
  -7  -6  13    7.60    1.30
  -6  -6  13    1.60    1.00
  -5  -6  13    0.20    1.00
  -4  -6  13   48.40    2.10
  -3  -6  13  375.16    6.90
  -2  -6  13    7.40    1.00
  -1  -6  13  234.88    4.60
   0  -6  13   29.60    1.50
   1  -6  13    0.30    0.50
   2  -6  13    2.80    0.80
   3  -6  13  325.37    5.80
   4  -6  13   19.10    1.20
   5  -6  13   27.40    1.50
   6  -6  13    0.30    1.30
   7  -6  13    0.20    1.20
   8  -6  13    0.90    1.50
   9  -6  13   19.80    2.30
  10  -6  13   16.90    2.20
  11  -6  13    0.90    1.70
  12  -6  13    6.70    2.10
  -8  -5  13    1.80    1.30
  -7  -5  13   39.40    1.70
  -6  -5  13    9.30    1.10
  -5  -5  13   12.40    1.40
  -4  -5  13   38.20    1.70
  -3  -5  13   52.49    1.90
  -2  -5  13   73.39    2.30
  -1  -5  13    8.50    1.00
   0  -5  13   43.60    1.70
   1  -5  13    1.30    0.70
   2  -5  13  143.79    2.80
   3  -5  13   29.80    1.20
   4  -5  13   63.89    1.90
   5  -5  13    4.90    1.10
   6  -5  13   79.69    3.00
   7  -5  13    0.70    1.40
   8  -5  13  222.88    6.60
   9  -5  13   19.70    2.00
  10  -5  13    0.60    1.50
  11  -5  13    3.30    1.60
  12  -5  13  111.99    5.80
  -9  -4  13    5.50    2.10
  -8  -4  13   12.60    1.50
  -7  -4  13   29.70    1.60
  -6  -4  13  113.79    3.20
  -5  -4  13  930.21   15.80
  -4  -4  13    1.30    1.00
  -3  -4  13  133.49    3.10
  -2  -4  13   91.79    2.40
  -1  -4  13  149.39    2.90
   0  -4  13  227.88    4.10
   1  -4  13  162.88    3.00
   2  -4  13    2.40    0.70
   3  -4  13  154.18    3.00
   4  -4  13   29.90    1.20
   5  -4  13   76.39    2.80
   6  -4  13   38.90    2.00
   7  -4  13   33.50    2.20
   8  -4  13    2.50    1.40
   9  -4  13    7.90    1.80
  10  -4  13   21.20    2.10
  11  -4  13   28.30    2.40
  12  -4  13   41.20    3.30
  13  -4  13    1.20    1.80
  -9  -3  13    4.50    2.40
  -8  -3  13    4.50    1.70
  -7  -3  13    7.20    1.10
  -6  -3  13  223.38    5.10
  -5  -3  13  283.17    5.90
  -4  -3  13   96.79    2.80
  -3  -3  13   72.99    2.20
  -2  -3  13   61.49    1.90
  -1  -3  13   72.99    1.80
   0  -3  13  667.43   10.20
   1  -3  13    9.40    0.90
   2  -3  13  495.65    7.60
   3  -3  13   13.40    0.90
   4  -3  13   32.80    1.30
   5  -3  13   50.49    1.80
   6  -3  13  221.18    5.80
   7  -3  13    1.00    1.40
   8  -3  13    0.30    1.50
   9  -3  13   26.20    2.30
  10  -3  13   18.50    2.00
  11  -3  13   10.50    1.80
  12  -3  13    8.60    2.00
  13  -3  13   31.80    2.60
  -9  -2  13  117.99    6.50
  -8  -2  13    6.50    1.90
  -7  -2  13  191.48    4.60
  -6  -2  13   17.40    1.30
  -5  -2  13  247.78    5.00
  -4  -2  13    7.50    1.00
  -3  -2  13    0.70    0.50
  -2  -2  13  323.87    5.70
  -1  -2  13  397.26    6.50
   0  -2  13  190.78    3.70
   1  -2  13   54.89    2.00
   2  -2  13  833.62   11.90
   3  -2  13  104.09    2.20
   4  -2  13   15.10    0.90
   5  -2  13   53.49    1.80
   6  -2  13   56.49    2.80
   7  -2  13  281.17    8.40
   8  -2  13   15.60    2.10
   9  -2  13    0.40    1.40
  10  -2  13    1.70    1.80
  11  -2  13   17.30    2.00
  12  -2  13    2.70    1.60
  13  -2  13    1.60    1.60
  14  -2  13    5.20   27.20
  -9  -1  13   27.10    3.00
  -8  -1  13   10.80    2.50
  -7  -1  13   52.79    2.30
  -6  -1  13  129.79    3.80
  -5  -1  13  122.69    3.30
  -4  -1  13  213.58    4.10
  -3  -1  13   19.00    1.20
  -2  -1  13  193.98    3.90
  -1  -1  13  377.86    6.30
   0  -1  13  280.07    4.90
   1  -1  13  121.19    2.90
   2  -1  13   95.79    2.40
   3  -1  13  423.96    6.90
   4  -1  13  674.03   10.10
   5  -1  13  103.79    2.70
   6  -1  13   57.29    2.60
   7  -1  13   24.80    2.20
   8  -1  13   31.90    2.40
   9  -1  13  185.18    6.30
  10  -1  13   16.10    2.00
  11  -1  13    5.70    1.40
  12  -1  13   34.70    2.20
  13  -1  13    5.60    1.60
  14  -1  13  133.99    5.40
  -9   0  13    8.70    4.10
  -8   0  13   32.70    2.70
  -7   0  13    1.90    1.60
  -6   0  13    0.40    1.20
  -5   0  13   53.99    2.10
  -4   0  13  108.89    2.70
  -3   0  13    2.20    0.70
  -2   0  13  125.89    3.00
  -1   0  13  319.97    5.70
   0   0  13   90.39    2.40
   1   0  13  248.28    4.50
   2   0  13    5.70    0.90
   3   0  13  661.63    9.50
   4   0  13  127.39    2.50
   5   0  13    1.20    0.70
   6   0  13    5.40    1.40
   7   0  13    9.10    1.30
   8   0  13   15.90    1.80
   9   0  13  131.49    4.30
  10   0  13   16.90    1.70
  11   0  13    1.50    1.20
  12   0  13    0.60    1.20
  13   0  13   59.39    3.00
  14   0  13    7.80    1.60
  -9   1  13    0.20   13.70
  -8   1  13    3.10    2.60
  -7   1  13  125.59    4.50
  -6   1  13   11.80    1.50
  -5   1  13    2.80    1.50
  -4   1  13    1.80    1.10
  -3   1  13   32.30    1.70
  -2   1  13    7.10    1.10
  -1   1  13   24.50    1.40
   0   1  13  705.13   11.40
   1   1  13  144.29    3.30
   2   1  13  218.18    4.00
   3   1  13  411.36    6.60
   4   1  13  304.37    5.10
   5   1  13    0.40    0.60
   6   1  13  265.17    6.30
   7   1  13   18.00    1.80
   8   1  13  372.06    8.90
   9   1  13  161.38    5.90
  10   1  13   74.79    3.10
  11   1  13   32.90    1.80
  12   1  13   86.89    3.20
  13   1  13    2.90    1.40
  14   1  13    0.60    1.50
  -8   2  13   25.80    2.80
  -7   2  13    5.50    1.40
  -6   2  13    0.80    1.20
  -5   2  13   22.00    1.90
  -4   2  13    4.10    1.10
  -3   2  13   67.79    2.50
  -2   2  13   31.20    1.60
  -1   2  13  119.29    3.00
   0   2  13  203.88    3.70
   1   2  13    3.40    0.80
   2   2  13  223.38    4.30
   3   2  13  549.15    9.20
   4   2  13  223.08    4.30
   5   2  13    8.80    0.80
   6   2  13    3.10    0.70
   7   2  13   35.80    2.30
   8   2  13  299.77    8.10
   9   2  13    3.40    1.20
  10   2  13  115.39    3.70
  11   2  13   12.00    1.40
  12   2  13   79.39    3.20
  13   2  13   55.89    3.50
  14   2  13   94.89    4.60
  -8   3  13    3.20    1.80
  -7   3  13   25.50    2.00
  -6   3  13   42.70    2.20
  -5   3  13  102.99    3.90
  -4   3  13  109.99    3.80
  -3   3  13   67.59    3.00
  -2   3  13  125.29    3.00
  -1   3  13    6.40    0.90
   0   3  13   97.49    2.30
   1   3  13  205.18    4.10
   2   3  13  160.48    3.80
   3   3  13   32.00    1.30
   4   3  13   71.29    1.90
   5   3  13   10.70    0.80
   6   3  13  150.18    3.30
   7   3  13    0.00    0.50
   8   3  13   31.10    2.10
   9   3  13   12.40    1.60
  10   3  13  122.69    3.90
  11   3  13   13.50    1.40
  12   3  13  374.96    9.80
  13   3  13   38.50    2.40
  14   3  13    1.60    1.40
  -8   4  13    0.50    2.10
  -7   4  13   20.40    2.40
  -6   4  13   52.99    2.60
  -5   4  13    0.70    1.20
  -4   4  13   22.60    1.70
  -3   4  13  377.26    7.90
  -2   4  13   13.20    1.10
  -1   4  13   80.99    2.20
   0   4  13    1.90    0.80
   1   4  13  109.39    2.50
   2   4  13    7.50    1.10
   3   4  13  835.22   12.90
   4   4  13  621.84    9.70
   5   4  13  291.97    4.60
   6   4  13   36.90    1.40
   7   4  13    0.20    0.60
   8   4  13  332.17    8.90
   9   4  13    5.70    1.20
  10   4  13   91.89    3.30
  11   4  13    7.70    1.80
  12   4  13    3.20    1.20
  13   4  13   20.80    1.70
  14   4  13   83.09    3.80
  -7   5  13    5.80    1.80
  -6   5  13    8.20    1.50
  -5   5  13   19.60    1.70
  -4   5  13   11.80    1.70
  -3   5  13   79.19    3.10
  -2   5  13    0.80    0.90
  -1   5  13    0.70    0.90
   0   5  13   81.59    2.20
   1   5  13   56.99    2.10
   2   5  13  116.59    2.90
   3   5  13  165.58    3.40
   4   5  13  194.08    3.70
   5   5  13  463.25    7.30
   6   5  13    5.00    0.70
   7   5  13   23.20    1.40
   8   5  13   49.30    2.40
   9   5  13   19.20    2.10
  10   5  13   72.39    3.20
  11   5  13   99.39    3.90
  12   5  13    7.10    2.80
  13   5  13    0.10    1.40
  14   5  13    4.90    1.20
  -7   6  13    2.50    1.80
  -6   6  13   34.20    2.00
  -5   6  13   19.50    1.60
  -4   6  13   62.39    3.30
  -3   6  13    1.10    0.70
  -2   6  13   87.89    2.40
  -1   6  13   11.10    1.10
   0   6  13   70.99    2.10
   1   6  13   52.49    2.00
   2   6  13   16.80    1.20
   3   6  13  233.18    4.40
   4   6  13   74.79    2.10
   5   6  13    1.00    0.70
   6   6  13   16.30    0.90
   7   6  13   88.39    2.80
   8   6  13   76.79    2.90
   9   6  13   62.29    3.60
  10   6  13    0.30    1.50
  11   6  13    1.80    2.00
  12   6  13    0.90    2.50
  13   6  13    3.90    4.70
  14   6  13    1.10    2.70
  -6   7  13    2.60    1.50
  -5   7  13   47.10    2.20
  -4   7  13   21.60    1.90
  -3   7  13   34.20    1.70
  -2   7  13   13.60    1.10
  -1   7  13   82.29    2.40
   0   7  13   20.30    1.20
   1   7  13  580.64   10.30
   2   7  13  535.05   10.10
   3   7  13  341.17    6.40
   4   7  13   78.49    2.30
   5   7  13  105.79    2.60
   6   7  13   57.79    2.00
   7   7  13  416.46    7.60
   8   7  13   52.59    2.60
   9   7  13    9.70    1.80
  10   7  13    3.70    1.40
  11   7  13   14.40    2.70
  12   7  13   75.39    5.00
  13   7  13    2.20    2.50
  14   7  13    1.40    2.90
  -6   8  13   48.40    4.30
  -5   8  13   24.90    1.80
  -4   8  13   47.40    2.70
  -3   8  13  124.29    3.80
  -2   8  13   73.59    2.40
  -1   8  13    1.60    0.90
   0   8  13    1.90    0.90
   1   8  13   79.59    2.30
   2   8  13   14.10    1.40
   3   8  13  601.24   10.60
   4   8  13   80.89    2.40
   5   8  13  172.38    4.40
   6   8  13  118.89    3.40
   7   8  13  212.08    4.80
   8   8  13   72.79    2.50
   9   8  13    3.50    1.10
  10   8  13   12.40    1.40
  11   8  13  225.48    5.70
  12   8  13   46.80    3.40
  13   8  13    2.50    2.50
  -5   9  13   18.60    2.40
  -4   9  13   19.10    1.80
  -3   9  13  258.77    6.30
  -2   9  13    1.90    0.80
  -1   9  13   13.30    1.10
   0   9  13  141.99    3.40
   1   9  13   81.79    2.50
   2   9  13  209.38    4.30
   3   9  13   91.79    2.90
   4   9  13   67.79    2.70
   5   9  13   24.30    1.20
   6   9  13   65.09    2.50
   7   9  13    8.00    1.00
   8   9  13  109.39    3.10
   9   9  13   68.29    2.70
  10   9  13    9.60    1.30
  11   9  13    6.50    1.30
  12   9  13    1.70    1.10
  13   9  13   81.19    4.60
  -4  10  13    5.10    1.70
  -3  10  13    4.30    1.40
  -2  10  13  182.58    4.70
  -1  10  13    2.90    1.00
   0  10  13    1.50    0.90
   1  10  13    5.40    1.00
   2  10  13   17.40    1.30
   3  10  13  175.48    4.50
   4  10  13  198.38    4.80
   5  10  13    1.90    1.30
   6  10  13    8.60    1.30
   7  10  13   89.39    3.00
   8  10  13    1.10    1.10
   9  10  13    1.90    1.00
  10  10  13    1.30    0.90
  11  10  13    1.90    1.10
  12  10  13   40.20    3.10
  -3  11  13   12.50    1.60
  -2  11  13  171.18    4.60
  -1  11  13    4.00    0.90
   0  11  13   34.10    1.50
   1  11  13    2.10    0.70
   2  11  13    0.50    0.70
   3  11  13   49.99    2.30
   4  11  13    3.40    1.00
   5  11  13    4.20    0.90
   6  11  13   18.40    1.50
   7  11  13    0.50    1.20
   8  11  13  179.98    5.00
   9  11  13   69.79    2.80
  10  11  13    5.40    1.30
  11  11  13   25.40    1.80
  12  11  13    3.60    1.30
  -2  12  13   20.30    1.50
  -1  12  13   16.00    1.40
   0  12  13    1.50    0.70
   1  12  13   54.39    2.50
   2  12  13   66.29    2.50
   3  12  13   86.69    2.50
   4  12  13    1.50    0.90
   5  12  13   34.50    2.10
   6  12  13   33.50    2.10
   7  12  13    5.70    1.50
   8  12  13    8.10    1.40
   9  12  13    4.40    1.30
  10  12  13   87.09    3.10
  11  12  13    3.20    1.30
   0  13  13    1.60    1.00
   1  13  13   18.30    1.70
   2  13  13    1.10    1.10
   3  13  13    0.90    0.90
   4  13  13    7.90    1.20
   5  13  13    2.60    1.30
   6  13  13    3.00    1.30
   7  13  13   18.50    1.90
   8  13  13    5.20    1.60
   9  13  13    3.30    1.40
  10  13  13   13.40    1.80
   2  14  13   63.09    3.80
   3  14  13    9.10    1.30
   4  14  13    6.50    1.20
   5  14  13   42.80    2.50
   6  14  13   13.40    1.80
   7  14  13    7.70    1.70
   8  14  13    3.50    1.50
  -2 -12  14   37.60    2.20
  -1 -12  14   37.50    2.00
   0 -12  14    1.80    1.20
   1 -12  14    2.60    1.30
   2 -12  14    7.60    1.40
   3 -12  14   28.00    1.90
   4 -12  14   24.10    1.60
  -4 -11  14   51.99    2.50
  -3 -11  14   19.20    1.60
  -2 -11  14   11.30    1.40
  -1 -11  14    1.80    1.10
   0 -11  14    1.50    1.20
   1 -11  14    4.70    1.10
   2 -11  14    4.20    1.10
   3 -11  14    7.50    1.20
   4 -11  14  136.69    3.50
   5 -11  14    3.20    1.10
   6 -11  14    3.20    1.00
  -5 -10  14   14.60    1.50
  -4 -10  14   12.10    1.40
  -3 -10  14    1.10    1.20
  -2 -10  14   91.49    3.00
  -1 -10  14   29.20    1.40
   0 -10  14   47.50    2.10
   1 -10  14    1.30    0.90
   2 -10  14    2.40    1.00
   3 -10  14   29.90    1.50
   4 -10  14   32.20    1.60
   5 -10  14   15.20    1.30
   6 -10  14  131.59    3.40
   7 -10  14    0.10    1.30
   8 -10  14    9.30    1.80
  -6  -9  14    0.90    1.40
  -5  -9  14   15.00    1.40
  -4  -9  14   96.59    3.00
  -3  -9  14   32.10    1.50
  -2  -9  14   15.80    1.10
  -1  -9  14    7.80    1.00
   0  -9  14   14.30    1.10
   1  -9  14   48.10    1.90
   2  -9  14    3.20    0.90
   3  -9  14    2.70    1.10
   4  -9  14   18.70    1.50
   5  -9  14  161.98    4.00
   6  -9  14    2.50    1.00
   7  -9  14   50.09    2.60
   8  -9  14   56.19    2.70
   9  -9  14   39.80    2.90
  -6  -8  14   14.60    1.50
  -5  -8  14    0.70    1.20
  -4  -8  14   26.90    1.40
  -3  -8  14   38.90    1.60
  -2  -8  14  128.29    2.80
  -1  -8  14    0.80    0.90
   0  -8  14   21.40    1.30
   1  -8  14  128.29    3.50
   2  -8  14   14.30    1.20
   3  -8  14    1.00    0.90
   4  -8  14   13.70    1.10
   5  -8  14   37.50    1.70
   6  -8  14    6.90    1.10
   7  -8  14   50.49    2.40
   8  -8  14    1.20    1.40
   9  -8  14    1.90    1.90
  10  -8  14    8.30    2.10
  -7  -7  14   33.90    2.00
  -6  -7  14    7.30    1.40
  -5  -7  14   13.90    1.50
  -4  -7  14  143.99    3.20
  -3  -7  14   47.10    1.90
  -2  -7  14    0.80    1.00
  -1  -7  14    4.30    0.90
   0  -7  14   16.00    1.40
   1  -7  14  269.77    5.40
   2  -7  14    7.00    1.00
   3  -7  14  264.57    5.60
   4  -7  14    3.40    0.90
   5  -7  14    5.20    1.00
   6  -7  14   36.50    2.10
   7  -7  14    0.20    1.30
   8  -7  14    0.80    1.50
   9  -7  14   27.60    2.50
  10  -7  14    6.30    2.20
  11  -7  14    0.00   13.50
  -7  -6  14   10.20    1.50
  -6  -6  14    8.60    1.50
  -5  -6  14   14.80    1.40
  -4  -6  14    0.70    0.90
  -3  -6  14   34.50    1.60
  -2  -6  14   17.20    1.20
  -1  -6  14   81.29    2.60
   0  -6  14   76.19    2.40
   1  -6  14   36.40    1.50
   2  -6  14   97.09    2.50
   3  -6  14   19.30    1.10
   4  -6  14  220.38    4.70
   5  -6  14   12.70    1.20
   6  -6  14    1.90    1.20
   7  -6  14   18.70    1.60
   8  -6  14   39.20    2.50
   9  -6  14   17.00    2.20
  10  -6  14   32.30    2.90
  11  -6  14    2.50    1.70
  -7  -5  14  131.69    4.00
  -6  -5  14   13.50    1.40
  -5  -5  14  121.49    3.20
  -4  -5  14    1.90    0.90
  -3  -5  14   40.40    1.70
  -2  -5  14   13.40    1.20
  -1  -5  14   18.70    1.20
   0  -5  14    1.60    0.80
   1  -5  14  140.29    3.20
   2  -5  14   17.90    1.10
   3  -5  14   23.30    1.20
   4  -5  14    0.80    0.50
   5  -5  14   20.70    1.50
   6  -5  14   45.90    2.00
   7  -5  14    0.40    1.20
   8  -5  14   48.90    3.10
   9  -5  14   99.99    4.00
  10  -5  14   29.50    2.60
  11  -5  14    9.90    2.00
  12  -5  14    3.70    1.90
  -8  -4  14   52.89    3.40
  -7  -4  14   24.10    1.60
  -6  -4  14    6.40    1.10
  -5  -4  14   54.29    2.30
  -4  -4  14    1.80    0.90
  -3  -4  14  200.88    4.60
  -2  -4  14    1.10    1.00
  -1  -4  14    3.50    0.90
   0  -4  14    0.60    0.50
   1  -4  14    0.40    0.60
   2  -4  14   54.99    1.60
   3  -4  14    6.30    0.80
   4  -4  14  103.49    2.50
   5  -4  14   86.39    2.60
   6  -4  14    3.00    1.50
   7  -4  14    0.60    1.40
   8  -4  14   38.20    2.50
   9  -4  14   14.00    1.80
  10  -4  14    3.70    1.70
  11  -4  14   38.90    3.30
  12  -4  14    5.10    1.80
  -8  -3  14   14.90    2.30
  -7  -3  14   86.89    3.10
  -6  -3  14   67.59    2.20
  -5  -3  14    0.90    0.90
  -4  -3  14    9.00    1.00
  -3  -3  14   15.30    1.30
  -2  -3  14  207.98    4.20
  -1  -3  14    0.20    0.60
   0  -3  14  138.09    3.20
   1  -3  14   19.20    1.10
   2  -3  14  271.57    4.70
   3  -3  14  210.48    3.60
   4  -3  14  105.09    2.30
   5  -3  14  106.39    2.80
   6  -3  14    4.00    1.40
   7  -3  14   78.89    3.20
   8  -3  14    0.60    1.50
   9  -3  14   55.99    3.30
  10  -3  14   10.30    1.90
  11  -3  14    1.80    1.60
  12  -3  14   53.19    4.40
  13  -3  14  106.89    5.00
  -8  -2  14   93.79    5.90
  -7  -2  14   38.20    2.50
  -6  -2  14    2.40    1.00
  -5  -2  14   39.20    1.60
  -4  -2  14    2.50    0.90
  -3  -2  14   78.79    2.60
  -2  -2  14  247.88    4.70
  -1  -2  14  117.59    3.00
   0  -2  14  107.49    2.60
   1  -2  14    7.70    0.90
   2  -2  14  187.98    3.70
   3  -2  14  169.58    3.20
   4  -2  14   27.10    1.10
   5  -2  14   68.99    2.00
   6  -2  14  117.39    4.00
   7  -2  14    5.70    1.80
   8  -2  14   57.49    3.60
   9  -2  14    4.40    1.50
  10  -2  14   18.90    1.90
  11  -2  14    9.00    1.90
  12  -2  14   31.60    2.70
  13  -2  14    0.90    1.50
  -8  -1  14    2.50    2.50
  -7  -1  14  401.26   11.00
  -6  -1  14   29.00    1.50
  -5  -1  14    0.50    1.00
  -4  -1  14   21.20    1.50
  -3  -1  14   24.10    1.40
  -2  -1  14  153.38    4.00
  -1  -1  14   23.50    1.20
   0  -1  14   75.79    2.20
   1  -1  14    3.40    0.90
   2  -1  14   80.19    2.20
   3  -1  14  281.37    4.90
   4  -1  14    3.60    0.70
   5  -1  14  408.96    7.10
   6  -1  14    0.30    1.10
   7  -1  14   22.80    2.00
   8  -1  14  327.97    9.90
   9  -1  14  157.18    5.40
  10  -1  14   98.49    3.60
  11  -1  14    0.30    1.20
  12  -1  14    0.70    1.40
  13  -1  14    0.70    1.40
  -8   0  14   54.29    5.90
  -7   0  14    4.30    1.80
  -6   0  14  186.08    4.50
  -5   0  14   67.99    2.40
  -4   0  14    6.70    1.10
  -3   0  14   35.90    1.70
  -2   0  14   23.90    1.50
  -1   0  14   33.80    1.50
   0   0  14   40.00    1.70
   1   0  14  325.07    5.90
   2   0  14    2.70    0.90
   3   0  14  619.54    9.70
   4   0  14    6.60    0.70
   5   0  14   48.80    1.50
   6   0  14  473.95   10.00
   7   0  14  118.59    4.10
   8   0  14  288.77    8.60
   9   0  14  138.89    4.30
  10   0  14   39.90    2.50
  11   0  14   12.70    1.50
  12   0  14    0.40    1.20
  13   0  14   15.40    2.10
  14   0  14    0.00    7.00
  -8   1  14    1.10    2.20
  -7   1  14    6.70    2.30
  -6   1  14    2.50    1.40
  -5   1  14   42.30    2.60
  -4   1  14  142.69    5.00
  -3   1  14   23.60    1.60
  -2   1  14    0.40    0.70
  -1   1  14  193.18    4.10
   0   1  14   78.49    2.30
   1   1  14   21.20    1.20
   2   1  14   16.20    1.00
   3   1  14   89.59    2.20
   4   1  14  178.98    3.40
   5   1  14  152.48    3.10
   6   1  14  396.46    7.60
   7   1  14   40.80    2.40
   8   1  14   21.60    2.30
   9   1  14   84.89    3.10
  10   1  14  158.58    4.60
  11   1  14   98.39    3.60
  12   1  14    1.90    1.30
  13   1  14   24.90    2.00
  14   1  14    0.00    1.20
  -7   2  14    0.90    1.90
  -6   2  14   12.10    1.80
  -5   2  14    1.80    1.30
  -4   2  14   68.29    3.50
  -3   2  14  245.18    5.40
  -2   2  14   11.80    1.40
  -1   2  14  353.86    6.80
   0   2  14   21.70    1.20
   1   2  14    2.00    0.90
   2   2  14  195.48    4.30
   3   2  14  897.71   15.90
   4   2  14   75.99    2.00
   5   2  14  104.89    2.50
   6   2  14  297.17    6.00
   7   2  14   22.60    1.90
   8   2  14   96.49    4.50
   9   2  14   29.90    2.00
  10   2  14   36.90    2.00
  11   2  14  226.18    6.60
  12   2  14   42.70    2.90
  13   2  14   68.79    4.40
  14   2  14    3.80    1.50
  -7   3  14    5.60    1.90
  -6   3  14   46.70    3.00
  -5   3  14   23.00    1.70
  -4   3  14  358.56    8.20
  -3   3  14   19.10    1.70
  -2   3  14   52.09    2.30
  -1   3  14    4.60    0.90
   0   3  14   18.90    1.10
   1   3  14   48.30    2.00
   2   3  14  702.03   11.40
   3   3  14   41.00    1.50
   4   3  14   26.80    1.20
   5   3  14    5.30    0.80
   6   3  14  205.48    4.60
   7   3  14   19.30    1.80
   8   3  14  119.89    4.90
   9   3  14  137.19    5.00
  10   3  14   46.10    2.40
  11   3  14   39.00    2.10
  12   3  14   22.60    1.80
  13   3  14    4.40    1.40
  14   3  14    0.80    1.80
  -7   4  14    8.10    2.10
  -6   4  14    4.20    1.50
  -5   4  14   52.69    2.90
  -4   4  14   66.99    3.10
  -3   4  14   35.80    2.20
  -2   4  14   46.30    2.00
  -1   4  14    1.70    0.80
   0   4  14    0.20    0.70
   1   4  14    3.50    0.90
   2   4  14    0.50    0.80
   3   4  14   24.00    1.20
   4   4  14  206.08    4.00
   5   4  14    2.00    0.70
   6   4  14   29.60    1.30
   7   4  14  118.99    3.60
   8   4  14    1.80    1.30
   9   4  14   85.09    3.90
  10   4  14    1.40    1.10
  11   4  14   25.40    1.90
  12   4  14   91.79    4.30
  13   4  14    2.60    1.20
  14   4  14   37.80    2.50
  -6   5  14    0.80    1.50
  -5   5  14   63.69    2.90
  -4   5  14  205.88    5.10
  -3   5  14    1.10    1.20
  -2   5  14    1.00    0.70
  -1   5  14    0.60    0.90
   0   5  14   10.00    1.00
   1   5  14   19.70    1.20
   2   5  14  233.78    4.90
   3   5  14  173.98    3.70
   4   5  14  249.68    4.70
   5   5  14  319.57    5.80
   6   5  14   10.80    0.90
   7   5  14   29.00    1.60
   8   5  14   61.29    2.60
   9   5  14    2.10    1.30
  10   5  14   73.89    3.30
  11   5  14    0.30    1.50
  12   5  14    1.30    1.70
  13   5  14    1.90    2.50
  14   5  14    0.30    1.50
  -6   6  14    4.60    1.90
  -5   6  14    6.00    1.40
  -4   6  14   21.40    1.80
  -3   6  14   34.30    2.20
  -2   6  14    1.00    0.70
  -1   6  14    0.50    0.90
   0   6  14   16.60    1.20
   1   6  14  124.59    2.90
   2   6  14   22.30    1.40
   3   6  14  230.58    5.50
   4   6  14  500.15    9.30
   5   6  14  340.07    6.40
   6   6  14    1.40    0.60
   7   6  14    2.50    1.00
   8   6  14    3.00    1.10
   9   6  14    7.50    1.30
  10   6  14   44.60    3.00
  11   6  14    0.20    2.50
  12   6  14    0.20    3.50
  13   6  14    0.60    2.40
  -5   7  14   32.40    2.20
  -4   7  14    5.30    1.60
  -3   7  14   47.40    2.10
  -2   7  14   36.40    1.70
  -1   7  14   46.40    1.90
   0   7  14   43.20    1.90
   1   7  14  364.26    6.50
   2   7  14   21.30    1.30
   3   7  14    1.50    0.90
   4   7  14   63.09    2.20
   5   7  14  102.79    2.80
   6   7  14  243.58    4.80
   7   7  14   68.89    2.50
   8   7  14   10.70    1.40
   9   7  14   12.00    1.60
  10   7  14   47.60    2.90
  11   7  14    1.70    3.70
  12   7  14  156.48    7.40
  13   7  14    1.90    2.80
  -5   8  14   10.70    2.30
  -4   8  14    3.40    1.50
  -3   8  14  104.09    3.90
  -2   8  14   52.79    2.30
  -1   8  14  112.69    2.90
   0   8  14   91.89    2.60
   1   8  14   11.40    1.10
   2   8  14    2.50    1.10
   3   8  14    4.40    1.30
   4   8  14  134.49    3.70
   5   8  14   26.50    1.40
   6   8  14    1.80    0.80
   7   8  14    3.80    1.30
   8   8  14  290.47    5.90
   9   8  14   99.59    3.90
  10   8  14   33.40    2.40
  11   8  14    3.40    1.80
  12   8  14   48.50    4.80
  13   8  14   72.19    5.10
  -4   9  14   66.79    3.80
  -3   9  14  154.18    5.30
  -2   9  14  126.49    3.60
  -1   9  14  169.28    4.00
   0   9  14   12.10    1.00
   1   9  14    4.00    0.90
   2   9  14  111.39    3.50
   3   9  14  233.48    5.20
   4   9  14   73.19    2.60
   5   9  14   21.90    1.30
   6   9  14  118.69    3.60
   7   9  14    1.20    1.00
   8   9  14    3.30    1.20
   9   9  14    1.70    1.00
  10   9  14   36.10    2.50
  11   9  14   30.10    2.60
  12   9  14   10.30    1.50
  -3  10  14    2.00    1.30
  -2  10  14    1.40    1.20
  -1  10  14   24.70    1.50
   0  10  14    0.60    0.90
   1  10  14   54.69    2.10
   2  10  14    3.70    0.80
   3  10  14   42.90    2.20
   4  10  14   24.30    1.50
   5  10  14    0.70    1.00
   6  10  14    1.30    1.10
   7  10  14    0.80    1.10
   8  10  14   17.70    1.50
   9  10  14   32.20    1.70
  10  10  14    2.00    1.10
  11  10  14    3.40    1.50
  12  10  14    6.50    1.40
  -2  11  14  110.69    3.20
  -1  11  14   22.30    1.60
   0  11  14   76.19    3.10
   1  11  14    3.00    0.90
   2  11  14    8.20    1.20
   3  11  14   30.80    1.70
   4  11  14    7.20    1.10
   5  11  14   42.60    2.20
   6  11  14    2.00    1.20
   7  11  14    2.90    1.10
   8  11  14   13.00    1.40
   9  11  14    6.50    1.20
  10  11  14   73.29    2.80
  11  11  14   60.79    2.60
   0  12  14   37.80    1.90
   1  12  14    6.60    1.20
   2  12  14    1.40    1.00
   3  12  14    2.30    1.00
   4  12  14   14.80    1.40
   5  12  14   37.60    1.90
   6  12  14    1.10    1.30
   7  12  14    1.00    1.40
   8  12  14    3.30    1.30
   9  12  14   19.90    1.70
  10  12  14    2.60    1.20
   1  13  14  105.49   11.60
   2  13  14   32.90    1.70
   3  13  14   14.90    1.30
   4  13  14    5.00    1.60
   5  13  14  112.09    4.40
   6  13  14   49.50    2.70
   7  13  14    8.50    1.70
   8  13  14   23.90    2.30
  -1 -11  15    4.70    1.40
   0 -11  15    2.70    1.40
   1 -11  15   14.90    1.50
   2 -11  15    7.40    1.40
   3 -11  15    5.70    1.30
   4 -11  15   17.00    1.40
  -3 -10  15    3.10    1.40
  -2 -10  15    1.30    1.10
  -1 -10  15   20.50    1.60
   0 -10  15   22.00    1.60
   1 -10  15    1.70    1.10
   2 -10  15    3.80    1.20
   3 -10  15   31.70    1.70
   4 -10  15  203.48    4.50
   5 -10  15   43.40    2.00
   6 -10  15    2.50    1.00
  -4  -9  15    2.50    1.20
  -3  -9  15    1.60    1.20
  -2  -9  15    0.20    0.90
  -1  -9  15    5.20    1.10
   0  -9  15    0.90    0.90
   1  -9  15    6.70    1.00
   2  -9  15   14.60    1.20
   3  -9  15    8.70    1.20
   4  -9  15    2.20    1.10
   5  -9  15    2.30    1.00
   6  -9  15    5.40    1.50
   7  -9  15   33.10    2.20
   8  -9  15    4.50    1.70
  -5  -8  15   46.20    2.20
  -4  -8  15   46.80    2.10
  -3  -8  15    5.30    1.20
  -2  -8  15   46.50    1.70
  -1  -8  15   36.00    1.40
   0  -8  15   18.10    1.20
   1  -8  15  109.49    2.70
   2  -8  15   24.60    1.30
   3  -8  15   28.10    1.40
   4  -8  15   24.90    1.60
   5  -8  15  230.68    5.30
   6  -8  15   57.99    2.80
   7  -8  15   10.80    1.60
   8  -8  15   16.50    2.00
   9  -8  15   63.69    3.70
  -6  -7  15   21.40    6.20
  -5  -7  15    6.00    1.40
  -4  -7  15    5.00    1.30
  -3  -7  15  107.29    2.70
  -2  -7  15    5.50    0.90
  -1  -7  15   72.69    2.20
   0  -7  15  102.19    2.60
   1  -7  15    5.10    0.90
   2  -7  15   39.10    1.80
   3  -7  15    2.70    0.90
   4  -7  15   19.20    1.30
   5  -7  15  141.59    3.50
   6  -7  15    1.70    1.30
   7  -7  15   32.70    1.90
   8  -7  15   33.30    2.40
   9  -7  15    1.00    1.60
  10  -7  15    1.20    1.70
  -6  -6  15    1.80    1.40
  -5  -6  15   11.60    1.50
  -4  -6  15    7.60    1.30
  -3  -6  15   16.80    1.20
  -2  -6  15    2.00    0.80
  -1  -6  15  102.79    2.60
   0  -6  15    9.10    1.10
   1  -6  15   10.90    1.10
   2  -6  15    1.90    0.90
   3  -6  15   39.60    1.60
   4  -6  15   33.70    1.60
   5  -6  15    2.60    1.00
   6  -6  15    4.50    1.30
   7  -6  15    9.30    1.50
   8  -6  15    3.10    1.50
   9  -6  15    1.10    1.50
  10  -6  15    2.90    1.70
  -6  -5  15   31.90    2.00
  -5  -5  15   45.10    2.20
  -4  -5  15   56.19    2.30
  -3  -5  15    3.00    0.90
  -2  -5  15   15.90    1.10
  -1  -5  15   40.40    1.60
   0  -5  15    1.70    1.00
   1  -5  15   34.00    1.60
   2  -5  15  113.79    3.00
   3  -5  15    0.90    0.70
   4  -5  15  120.89    2.80
   5  -5  15   23.60    1.50
   6  -5  15   23.30    1.80
   7  -5  15    2.70    1.50
   8  -5  15    4.30    1.90
   9  -5  15   37.20    2.50
  10  -5  15    1.60    1.50
  11  -5  15   33.50    2.60
  -7  -4  15    0.20    1.90
  -6  -4  15    3.30    1.30
  -5  -4  15   18.80    1.50
  -4  -4  15   22.40    1.40
  -3  -4  15    3.80    1.00
  -2  -4  15   26.80    1.40
  -1  -4  15   59.09    2.20
   0  -4  15   19.80    1.40
   1  -4  15   28.10    1.30
   2  -4  15    5.10    0.80
   3  -4  15    2.20    0.60
   4  -4  15  106.29    2.90
   5  -4  15   11.60    1.30
   6  -4  15  203.78    5.10
   7  -4  15    0.50    1.40
   8  -4  15    0.90    1.50
   9  -4  15    0.90    1.50
  10  -4  15   80.49    4.80
  11  -4  15   61.99    3.70
  12  -4  15   52.19    6.30
  -7  -3  15   28.60    1.80
  -6  -3  15    3.00    1.30
  -5  -3  15   12.40    1.20
  -4  -3  15   25.20    1.40
  -3  -3  15   27.80    1.40
  -2  -3  15    1.00    0.90
  -1  -3  15    5.10    1.10
   0  -3  15    2.20    0.90
   1  -3  15    0.60    0.60
   2  -3  15  129.49    3.10
   3  -3  15   69.19    1.90
   4  -3  15    2.70    0.70
   5  -3  15   23.30    1.20
   6  -3  15    1.60    1.30
   7  -3  15   41.80    2.40
   8  -3  15   38.80    2.50
   9  -3  15    1.60    1.50
  10  -3  15   18.40    2.10
  11  -3  15   48.80    3.30
  12  -3  15  107.09    4.70
  -7  -2  15   90.49    4.60
  -6  -2  15    2.70    1.40
  -5  -2  15    2.00    1.00
  -4  -2  15   10.30    1.10
  -3  -2  15  124.99    3.20
  -2  -2  15  250.17    5.00
  -1  -2  15    1.50    1.00
   0  -2  15   14.40    1.30
   1  -2  15   33.90    1.50
   2  -2  15   12.10    1.00
   3  -2  15   41.70    1.40
   4  -2  15   26.60    1.20
   5  -2  15   12.10    0.90
   6  -2  15   81.19    3.10
   7  -2  15  236.68    6.60
   8  -2  15    0.80    1.50
   9  -2  15    1.30    1.50
  10  -2  15   11.50    2.10
  11  -2  15    6.30    1.70
  12  -2  15   40.20    2.70
  -7  -1  15    2.30    2.20
  -6  -1  15   14.20    1.80
  -5  -1  15  102.59    3.00
  -4  -1  15   15.90    1.30
  -3  -1  15  149.39    3.80
  -2  -1  15   19.30    1.40
  -1  -1  15  120.99    3.30
   0  -1  15   60.29    2.80
   1  -1  15   16.70    1.30
   2  -1  15  192.68    3.90
   3  -1  15   14.00    1.00
   4  -1  15   67.39    1.90
   5  -1  15   27.50    1.20
   6  -1  15   69.69    2.70
   7  -1  15    1.00    1.40
   8  -1  15  100.89    3.60
   9  -1  15    0.10    1.10
  10  -1  15    0.80    1.50
  11  -1  15   13.20    1.80
  12  -1  15   33.30    2.30
  13  -1  15    7.50    1.70
  -7   0  15   16.80    3.10
  -6   0  15   39.80    2.90
  -5   0  15    1.10    1.20
  -4   0  15  133.69    4.10
  -3   0  15   40.30    2.00
  -2   0  15   68.29    3.00
  -1   0  15    1.10    0.70
   0   0  15  543.05    9.80
   1   0  15   22.70    1.40
   2   0  15   72.49    2.10
   3   0  15    0.10    0.70
   4   0  15   50.29    1.80
   5   0  15    5.60    0.80
   6   0  15  120.79    3.00
   7   0  15   18.10    1.70
   8   0  15   16.80    2.00
   9   0  15   77.99    3.10
  10   0  15  283.17    8.20
  11   0  15   70.49    3.50
  12   0  15    1.10    1.40
  13   0  15    1.60    1.30
  -7   1  15    8.10    5.30
  -6   1  15   56.99    3.50
  -5   1  15    1.70    1.50
  -4   1  15   10.00    1.60
  -3   1  15    7.20    1.30
  -2   1  15  261.27    5.80
  -1   1  15   31.50    1.70
   0   1  15  139.49    3.40
   1   1  15    6.90    1.00
   2   1  15   20.70    1.10
   3   1  15   85.29    2.20
   4   1  15   41.10    1.90
   5   1  15    2.60    0.70
   6   1  15  263.27    5.00
   7   1  15   11.50    2.00
   8   1  15   14.30    2.00
   9   1  15    6.00    1.40
  10   1  15  123.59    4.40
  11   1  15  190.08    5.80
  12   1  15    0.50    1.30
  13   1  15   17.60    1.70
  -6   2  15   20.20    2.20
  -5   2  15   39.10    2.30
  -4   2  15   51.29    2.70
  -3   2  15  225.38    6.10
  -2   2  15   10.30    1.40
  -1   2  15   20.00    1.70
   0   2  15   96.79    2.60
   1   2  15  359.56    6.80
   2   2  15  160.58    3.70
   3   2  15    1.20    0.80
   4   2  15    8.20    0.90
   5   2  15   33.30    1.50
   6   2  15    0.40    0.80
   7   2  15  115.19    3.80
   8   2  15  144.99    5.80
   9   2  15    1.40    1.40
  10   2  15    0.40    1.40
  11   2  15   83.49    3.80
  12   2  15    1.00    2.00
  13   2  15    8.00    1.60
  -6   3  15    6.20    2.20
  -5   3  15    8.80    1.70
  -4   3  15  115.79    3.80
  -3   3  15   27.90    1.90
  -2   3  15    2.00    1.10
  -1   3  15   81.69    2.60
   0   3  15   37.70    1.70
   1   3  15  179.58    4.10
   2   3  15    1.90    0.80
   3   3  15    0.40    0.80
   4   3  15    4.10    0.90
   5   3  15   41.70    1.70
   6   3  15  168.58    3.80
   7   3  15  185.98    4.80
   8   3  15    0.80    1.40
   9   3  15    3.10    1.60
  10   3  15    0.10    1.30
  11   3  15  273.37    8.00
  12   3  15   14.00    1.70
  13   3  15  118.09    4.40
  -6   4  15    5.70    2.20
  -5   4  15   38.60    2.80
  -4   4  15   66.59    3.10
  -3   4  15    8.30    1.30
  -2   4  15   34.30    2.00
  -1   4  15   26.50    1.40
   0   4  15    2.70    0.90
   1   4  15  154.78    3.50
   2   4  15  156.48    3.50
   3   4  15   50.99    1.70
   4   4  15    0.40    0.60
   5   4  15    8.20    0.90
   6   4  15   53.19    2.00
   7   4  15   16.00    1.40
   8   4  15    9.20    1.70
   9   4  15   28.50    2.40
  10   4  15    5.00    1.60
  11   4  15    0.80    1.40
  12   4  15   21.20    1.80
  13   4  15    2.00    1.20
  -5   5  15    6.80    1.60
  -4   5  15    6.10    1.50
  -3   5  15   21.90    2.00
  -2   5  15   42.90    2.10
  -1   5  15    4.80    1.00
   0   5  15    6.90    1.00
   1   5  15   21.10    1.30
   2   5  15    0.40    0.90
   3   5  15    8.40    0.90
   4   5  15   89.79    2.70
   5   5  15  127.19    2.90
   6   5  15    1.20    0.70
   7   5  15    7.30    1.40
   8   5  15    6.20    1.20
   9   5  15    4.10    1.80
  10   5  15   69.89    4.10
  11   5  15    2.70    1.80
  12   5  15    0.70    1.60
  13   5  15   28.00    2.40
  -5   6  15    3.10    1.70
  -4   6  15   12.10    1.80
  -3   6  15    2.30    1.30
  -2   6  15    1.60    1.30
  -1   6  15  107.59    3.20
   0   6  15    8.80    1.00
   1   6  15   31.00    1.40
   2   6  15  168.38    4.20
   3   6  15   68.99    2.50
   4   6  15    4.00    0.80
   5   6  15   10.40    1.00
   6   6  15   18.10    1.00
   7   6  15   11.50    1.30
   8   6  15   15.80    1.20
   9   6  15    3.10    1.50
  10   6  15   38.30    3.10
  11   6  15    0.30    2.40
  12   6  15    4.30    2.60
  13   6  15    1.40    2.80
  -4   7  15    3.60    1.60
  -3   7  15   22.10    1.90
  -2   7  15    1.90    1.30
  -1   7  15    7.90    1.00
   0   7  15   69.89    2.10
   1   7  15   81.39    2.40
   2   7  15  184.78    5.00
   3   7  15  150.88    5.10
   4   7  15    5.20    1.00
   5   7  15   13.60    1.10
   6   7  15  181.98    4.40
   7   7  15   88.79    2.60
   8   7  15   35.40    1.70
   9   7  15  171.18    4.90
  10   7  15   12.80    2.60
  11   7  15   16.10    2.90
  12   7  15    3.30    2.80
  -3   8  15    5.00    1.40
  -2   8  15   93.29    3.20
  -1   8  15   20.30    1.30
   0   8  15   78.69    2.20
   1   8  15    7.40    1.00
   2   8  15   20.00    1.70
   3   8  15    9.10    1.10
   4   8  15    2.70    1.00
   5   8  15    7.70    1.00
   6   8  15   34.20    1.50
   7   8  15    1.90    1.00
   8   8  15  139.19    4.20
   9   8  15   20.30    2.00
  10   8  15   11.10    1.50
  11   8  15    5.90    2.00
  12   8  15    1.90    2.90
  -3   9  15   16.20    2.30
  -2   9  15  332.17    7.20
  -1   9  15  186.28    4.70
   0   9  15    3.60    0.90
   1   9  15    2.20    1.00
   2   9  15  158.98    3.80
   3   9  15    4.50    1.20
   4   9  15  129.49    3.30
   5   9  15    1.90    0.80
   6   9  15  124.79    3.40
   7   9  15   41.90    2.10
   8   9  15    0.80    1.40
   9   9  15   42.20    2.40
  10   9  15   37.00    2.70
  11   9  15    0.90    1.90
  12   9  15    0.00   18.40
  -2  10  15   11.70   12.60
  -1  10  15    3.40    1.30
   0  10  15    1.10    0.90
   1  10  15    2.40    0.90
   2  10  15  104.89    3.00
   3  10  15  137.49    3.70
   4  10  15  117.49    3.10
   5  10  15    5.90    0.90
   6  10  15    1.60    1.20
   7  10  15   22.30    1.80
   8  10  15   52.79    2.50
   9  10  15    5.20    1.30
  10  10  15    4.50    2.20
  11  10  15    9.70    3.70
   0  11  15    1.20    0.90
   1  11  15    0.90    1.10
   2  11  15    5.40    1.00
   3  11  15   83.29    3.00
   4  11  15    3.70    1.10
   5  11  15    0.90    1.00
   6  11  15    2.80    2.20
   7  11  15   10.30    1.50
   8  11  15   14.40    1.60
   9  11  15    3.30    1.30
  10  11  15    5.10    1.30
   2  12  15   16.10    1.30
   3  12  15    5.50    1.20
   4  12  15    3.30    1.00
   5  12  15   19.80    1.60
   6  12  15   10.50    2.00
   7  12  15    4.40    1.90
   8  12  15    1.30    1.30
  -1 -10  16    0.00   21.00
   0 -10  16    1.70    1.20
   1 -10  16    9.70    1.40
   2 -10  16    3.30    1.30
   3 -10  16    3.50    1.20
   4 -10  16  111.09    3.20
  -2  -9  16   32.80    1.70
  -1  -9  16    1.50    1.20
   0  -9  16    4.10    1.20
   1  -9  16    0.90    1.10
   2  -9  16    6.50    1.20
   3  -9  16    0.30    1.00
   4  -9  16    7.40    1.10
   5  -9  16    7.50    1.10
   6  -9  16   18.20    1.50
  -3  -8  16    2.00    1.20
  -2  -8  16  148.09    3.90
  -1  -8  16   19.40    1.50
   0  -8  16   34.20    1.60
   1  -8  16   36.80    1.80
   2  -8  16    8.40    1.10
   3  -8  16   15.60    1.20
   4  -8  16   53.99    2.10
   5  -8  16   50.19    2.10
   6  -8  16   50.99    2.40
   7  -8  16   42.90    2.30
   8  -8  16   31.70    9.70
  -4  -7  16    1.50    1.30
  -3  -7  16   42.80    2.20
  -2  -7  16    1.50    1.00
  -1  -7  16   58.09    2.50
   0  -7  16   18.50    1.30
   1  -7  16    1.10    0.90
   2  -7  16   12.60    1.10
   3  -7  16    2.40    0.90
   4  -7  16    9.30    1.30
   5  -7  16    9.20    1.20
   6  -7  16    1.90    1.20
   7  -7  16   19.60    1.60
   8  -7  16   13.70    1.90
   9  -7  16    0.60    4.80
  -5  -6  16    1.70    1.60
  -4  -6  16    3.20    1.40
  -3  -6  16    8.70    1.40
  -2  -6  16   10.90    1.10
  -1  -6  16   38.20    1.60
   0  -6  16   14.20    1.10
   1  -6  16    0.90    0.90
   2  -6  16   99.69    2.60
   3  -6  16   20.70    1.30
   4  -6  16  145.19    3.10
   5  -6  16    3.80    0.80
   6  -6  16    6.50    1.30
   7  -6  16    8.30    1.40
   8  -6  16    2.10    1.50
   9  -6  16   21.30    2.20
  -5  -5  16   25.00    1.80
  -4  -5  16    7.40    1.40
  -3  -5  16    4.90    1.10
  -2  -5  16   19.90    1.30
  -1  -5  16    3.00    0.90
   0  -5  16    2.80    0.90
   1  -5  16    2.60    0.90
   2  -5  16    7.20    1.10
   3  -5  16   12.30    1.10
   4  -5  16   86.19    2.50
   5  -5  16   11.10    1.20
   6  -5  16    3.40    1.40
   7  -5  16   30.80    1.80
   8  -5  16    1.70    1.60
   9  -5  16   12.10    2.10
  10  -5  16    1.40    1.60
  -5  -4  16  178.98    4.60
  -4  -4  16    0.70    1.30
  -3  -4  16  118.59    3.20
  -2  -4  16    7.00    1.00
  -1  -4  16   30.60    1.40
   0  -4  16    3.60    1.00
   1  -4  16    8.60    1.10
   2  -4  16    2.40    1.00
   3  -4  16   88.59    2.70
   4  -4  16   98.39    2.70
   5  -4  16   42.50    2.00
   6  -4  16    3.00    1.40
   7  -4  16    0.40    1.40
   8  -4  16    1.70    1.50
   9  -4  16  126.89    4.90
  10  -4  16    1.40    1.50
  11  -4  16   45.10    2.90
  -5  -3  16    3.80    1.20
  -4  -3  16    1.40    1.20
  -3  -3  16    2.70    0.90
  -2  -3  16   19.60    1.20
  -1  -3  16    0.40    0.90
   0  -3  16   12.10    1.20
   1  -3  16   28.90    1.50
   2  -3  16    0.50    0.90
   3  -3  16   33.90    1.50
   4  -3  16   19.80    1.20
   5  -3  16   21.20    1.30
   6  -3  16    6.90    1.30
   7  -3  16  113.09    4.00
   8  -3  16   21.90    2.00
   9  -3  16   42.80    2.70
  10  -3  16   10.40    2.00
  11  -3  16    0.60    1.50
  -6  -2  16   16.30    2.10
  -5  -2  16    9.70    1.40
  -4  -2  16   26.90    1.70
  -3  -2  16   37.30    1.70
  -2  -2  16  326.07    5.70
  -1  -2  16  112.49    3.20
   0  -2  16   28.10    1.70
   1  -2  16    0.50    1.00
   2  -2  16   78.59    2.50
   3  -2  16   12.80    1.20
   4  -2  16    0.30    0.60
   5  -2  16    1.80    0.60
   6  -2  16    0.30    1.20
   7  -2  16   15.90    1.70
   8  -2  16    5.10    1.50
   9  -2  16   25.20    2.00
  10  -2  16   14.00    2.00
  11  -2  16   18.10    2.20
  12  -2  16   63.39   11.60
  -6  -1  16   87.59    4.40
  -5  -1  16   26.70    1.90
  -4  -1  16   15.20    1.40
  -3  -1  16    3.50    0.90
  -2  -1  16   19.00    1.30
  -1  -1  16    6.90    1.20
   0  -1  16   13.30    1.30
   1  -1  16    1.50    0.80
   2  -1  16  118.49    3.40
   3  -1  16    3.30    0.70
   4  -1  16    1.50    0.80
   5  -1  16   65.39    1.90
   6  -1  16   51.59    2.50
   7  -1  16   49.50    2.70
   8  -1  16  107.79    4.00
   9  -1  16    3.10    1.60
  10  -1  16    0.50    1.40
  11  -1  16   16.10    2.00
  12  -1  16   12.50    1.90
  -5   0  16    8.10    2.30
  -4   0  16   18.70    1.70
  -3   0  16   16.60    1.40
  -2   0  16    2.90    1.10
  -1   0  16   39.00    2.20
   0   0  16    1.00    1.10
   1   0  16   15.70    1.50
   2   0  16    3.70    0.90
   3   0  16  192.28    4.20
   4   0  16    4.80    0.90
   5   0  16   13.40    1.10
   6   0  16    2.60    0.90
   7   0  16   10.90    1.70
   8   0  16    8.80    1.80
   9   0  16    1.30    1.40
  10   0  16   63.69    3.60
  11   0  16    2.70    1.50
  12   0  16   16.20    1.90
  -5   1  16  135.79    6.50
  -4   1  16   12.20    1.50
  -3   1  16   39.10    2.00
  -2   1  16    5.20    1.30
  -1   1  16   10.90    1.40
   0   1  16  123.79    3.80
   1   1  16   13.70    1.60
   2   1  16    3.00    1.00
   3   1  16   18.20    1.10
   4   1  16    2.50    1.00
   5   1  16  106.59    2.90
   6   1  16   41.30    2.00
   7   1  16    3.70    1.80
   8   1  16   20.00    2.50
   9   1  16   26.00    2.30
  10   1  16   74.29    4.00
  11   1  16   18.30    2.10
  12   1  16    0.10    1.40
  -5   2  16   39.60    2.90
  -4   2  16    9.90    1.60
  -3   2  16   41.70    2.00
  -2   2  16    2.50    1.10
  -1   2  16   16.50    1.40
   0   2  16    5.70    1.20
   1   2  16   14.40    1.60
   2   2  16    7.30    1.10
   3   2  16   20.10    1.30
   4   2  16   13.20    1.10
   5   2  16    0.50    0.80
   6   2  16    1.70    1.00
   7   2  16   39.00    2.10
   8   2  16   24.60    2.30
   9   2  16    0.70    1.60
  10   2  16    1.40    2.10
  11   2  16   28.50    2.20
  12   2  16    3.60    1.50
  -5   3  16    2.60    1.70
  -4   3  16   42.10    2.30
  -3   3  16   34.60    2.30
  -2   3  16   57.09    2.70
  -1   3  16  127.19    3.70
   0   3  16  258.57    6.30
   1   3  16   10.50    1.20
   2   3  16  246.48    6.10
   3   3  16    0.50    0.70
   4   3  16   27.30    1.60
   5   3  16   34.70    1.50
   6   3  16    3.20    0.90
   7   3  16   87.19    2.90
   8   3  16   42.30    2.70
   9   3  16    2.80    1.50
  10   3  16    2.80    2.40
  11   3  16    0.90    1.80
  12   3  16  110.09    4.30
  -4   4  16    3.40    1.50
  -3   4  16    2.00    1.40
  -2   4  16  134.39    4.10
  -1   4  16   44.70    1.90
   0   4  16    0.70    0.60
   1   4  16    9.30    1.10
   2   4  16   70.99    2.70
   3   4  16   29.20    1.40
   4   4  16   73.09    2.60
   5   4  16    3.40    0.90
   6   4  16   24.20    1.50
   7   4  16   26.70    1.40
   8   4  16   15.30    1.50
   9   4  16    0.40    1.40
  10   4  16   51.29    2.90
  11   4  16    0.10    1.30
  12   4  16   13.90    1.70
  -4   5  16   10.60    2.10
  -3   5  16   26.80    1.80
  -2   5  16  206.58    5.30
  -1   5  16    7.40    1.30
   0   5  16   53.29    2.40
   1   5  16   70.09    2.90
   2   5  16    8.90    1.20
   3   5  16  136.29    3.20
   4   5  16    0.80    0.80
   5   5  16   13.30    1.10
   6   5  16   46.70    1.90
   7   5  16   27.90    1.70
   8   5  16   77.59    2.80
   9   5  16    1.80    1.30
  10   5  16   24.90    1.90
  11   5  16    0.40    1.70
  12   5  16   38.00    3.70
  -3   6  16   10.40    1.60
  -2   6  16   94.79    3.40
  -1   6  16    9.60    1.30
   0   6  16    1.30    0.70
   1   6  16    0.90    1.00
   2   6  16  133.09    3.60
   3   6  16    2.50    1.20
   4   6  16    3.80    1.00
   5   6  16    4.40    0.80
   6   6  16   68.89    2.00
   7   6  16   96.09    2.80
   8   6  16   30.60    1.90
   9   6  16    5.30    1.80
  10   6  16    4.90    1.90
  11   6  16    6.60    3.00
  12   6  16   19.60    3.80
  -3   7  16   35.80    2.20
  -2   7  16    5.40    1.40
  -1   7  16   46.10    2.70
   0   7  16   50.19    2.30
   1   7  16   24.10    1.70
   2   7  16   75.69    2.50
   3   7  16   54.49    2.20
   4   7  16    7.80    1.10
   5   7  16   10.30    1.00
   6   7  16   31.60    1.40
   7   7  16  211.28    4.90
   8   7  16   24.10    2.10
   9   7  16  100.19    3.50
  10   7  16   11.10    1.50
  11   7  16    8.80    3.00
  12   7  16    0.00    6.10
  -2   8  16    2.80    1.40
  -1   8  16    3.30    1.50
   0   8  16   21.50    1.60
   1   8  16   79.39    2.60
   2   8  16    8.30    1.20
   3   8  16    6.00    1.20
   4   8  16    2.60    0.90
   5   8  16    1.40    0.80
   6   8  16    4.40    0.90
   7   8  16   18.20    1.50
   8   8  16   18.90    1.60
   9   8  16    4.80    1.40
  10   8  16    3.00    1.40
  11   8  16   19.80    3.30
  -1   9  16   40.90    2.80
   0   9  16   42.10    3.40
   1   9  16   61.79    3.50
   2   9  16  127.89    3.90
   3   9  16    3.90    1.10
   4   9  16   10.60    1.10
   5   9  16  115.99    3.10
   6   9  16    9.40    1.00
   7   9  16   25.00    1.70
   8   9  16   10.10    1.20
   9   9  16    1.10    1.30
  10   9  16    5.50    1.60
   0  10  16   40.50    2.60
   1  10  16   37.90    2.60
   2  10  16    2.50    1.00
   3  10  16  119.39    3.50
   4  10  16   14.80    1.30
   5  10  16  305.77    6.70
   6  10  16    1.90    0.80
   7  10  16    6.80    1.30
   8  10  16   13.50    1.40
   9  10  16    3.60    1.20
   2  11  16   16.40    1.50
   3  11  16   19.80    1.60
   4  11  16   10.00    1.40
   5  11  16   12.30    2.10
   6  11  16   21.90    2.20
   7  11  16   19.90    1.80
   8  11  16   83.69    3.60
   1  -9  17    0.00    7.50
   2  -9  17   44.60    3.20
   3  -9  17    5.40    4.00
[truncated: 54,281,649 more chars]
